# Supplementary material for: OsRH52A, a DEAD-box protein, regulates functional megaspore specification and is required for embryo sac development in rice
Source: J Exp Bot. 2024 Apr 20;75(16):4802–21. doi: 10.1093/jxb/erae180 (PMC11350083; doi:10.1093/jxb/erae180)
Supplement: erae180_suppl_Supplementary_Tables_S1-S12 [file erae180_suppl_supplementary_tables_s1-s12.xlsx]

## Sheet: Table S1
Table S1. The 5379 previously reported genes for reproductive tissue expression in plant
MSU	RAD	Gene_name	Reference
LOC_Os12g42760	Os12g0622500	OsSPO11-4	An et al. 2011
LOC_Os12g38460	Os12g0572800	MEL2	Nonomura et al. 2011
LOC_Os12g31370	Os12g0497300	RAD51A2	Morozumi et al. 2013
LOC_Os12g04980	Os12g0143800	OsDMC1A	Ding et al. 2001
LOC_Os11g40150	Os11g0615800	RAD51A1	Morozumi et al. 2013
LOC_Os11g04954	Os11g0146800	OsDMC1B	Wang et al. 2016
LOC_Os10g26560	Os10g0405500	PAIR3	Yuan et al. 2009
LOC_Os09g35000	Os09g0521900	OsGEN1	Wang et al. 2017
LOC_Os09g32930	Os09g0506800	PAIR2	Nonomura et al. 2006
LOC_Os09g32020	Os09g0493500	OsDFR	Yau et al. 2006
LOC_Os09g01680	Os09g0104200	OsRAD51D	Byun et al. 2014
LOC_Os08g02380	Os08g0117000	PSS1	Zhou et al., 2011
LOC_Os07g32480	Os07g0508500	BRK1	Wang et al. 2012
LOC_Os07g30240	Os07g0486000	OsMSH4	Wang et al. 2016
LOC_Os07g08729	Os07g0184900	OsKu70	Hong et al. 2010
LOC_Os07g05630	Os07g0151100	MIL1	Hong et al. 2012
LOC_Os06g49450	Os06g0708200	OsMTOPVIB	Xue et al. 2016
LOC_Os06g47830	Os06g0693300	OsRPA2c	Li et al. 2013
LOC_Os06g41050	Os06g0613400	OsCOM1	Ji et al. 2012
LOC_Os06g04190	Os06g0132600	OsRAD1	Hu et al. 2016
LOC_Os05g50410	Os05g0580500	OsREC8	Shao et al., 2011
LOC_Os05g41880	Os05g0498300	OsMSH5	Luo et al. 2013
LOC_Os05g16250	Os05g0251400	P31comet	Ji et al. 2016
LOC_Os05g02040	Os05g0111000	OsRPA1c	Li et al. 2013
LOC_Os04g54340	Os04g0635900	OsMRE11	Ji et al. 2013
LOC_Os04g44620	Os04g0528400	OsHUS1	Che et al. 2014
LOC_Os04g40290	Os04g0479000	CRC1	Miao et al. 2013
LOC_Os04g39080	Os04g0464966	MOF	He et al. 2016
LOC_Os04g37960	Os04g0452500	OsZEP1	Wang et al. 2010
LOC_Os03g58600	Os03g0800200	MEL1	Nonomura et al. 2007
LOC_Os03g54091	Os03g0752200	OsSPO11-1	Yu et al. 2010
LOC_Os03g44760	Os03g0650400	OsAM1	Che et al., 2011
LOC_Os03g12414	Os03g0225200	OsSDS	La et al., 2006
LOC_Os03g01590	Os03g0106300	PAIR1	Nonomura et al. 2004
LOC_Os02g57270	Os02g0817800	OsTBP1	Hong et al. 2007
LOC_Os02g55570	Os02g0799100	OsSGO1	Wang et al. 2011
LOC_Os02g53680	Os02g0776800	OsRPA1A	Chang et al., 2009
LOC_Os02g40450	Os02g0617500	OsMER3	Wang et al. 2009
LOC_Os02g35450	Os02g0562100	XRCC3	Zhang et al. 2015
LOC_Os02g13810	Os02g0232100	OsHEI10	Wang et al. 2012
LOC_Os01g66690	Os01g0890900	OsZIP4	Shen et al. 2012
LOC_Os01g39630	Os01g0578000	OsRAD51C	Kou et al. 2012
LOC_Os01g56940	Os01g0777300	OsEXO1	Kwon et al. 2012
LOC_Os03g05040	Os03g0144000	MEICA1	Hu et al. 2017
LOC_Os01g03840	Os01g0129200	SL1	China rice data center (https://www.ricedata.cn/)
LOC_Os01g10504	Os01g0201700	OSMADS3	China rice data center (https://www.ricedata.cn/)
LOC_Os01g11040	Os01g0208600	TUT1; ES1; OsSCAR1	China rice data center (https://www.ricedata.cn/)
LOC_Os01g15780	Os01g0262600	OsGT1	China rice data center (https://www.ricedata.cn/)
LOC_Os01g16810	Os01g0274800	CSA	China rice data center (https://www.ricedata.cn/)
LOC_Os01g36890	Os01g0549700	OsAIP1	China rice data center (https://www.ricedata.cn/)
LOC_Os01g36920	Os01g0550000	OsAIP2	China rice data center (https://www.ricedata.cn/)
LOC_Os01g38670	Os01g0567500	OsMST8	China rice data center (https://www.ricedata.cn/)
LOC_Os01g39680	Os01g0578700	Sa; SaM; SaF	China rice data center (https://www.ricedata.cn/)
LOC_Os01g45190	Os01g0639100	OsRH2	China rice data center (https://www.ricedata.cn/)
LOC_Os01g53930	Os01g0742500	OsHXK6	China rice data center (https://www.ricedata.cn/)
LOC_Os01g54810	Os01g0751600	THIS1	China rice data center (https://www.ricedata.cn/)
LOC_Os01g70440	Os01g0929600	RTS	China rice data center (https://www.ricedata.cn/)
LOC_Os01g71930	Os01g0947700	Osg1	China rice data center (https://www.ricedata.cn/)
LOC_Os02g02560	Os02g0117700	OsUgp2; Ugp2	China rice data center (https://www.ricedata.cn/)
LOC_Os02g04840	Os02g0141300	CAP1	China rice data center (https://www.ricedata.cn/)
LOC_Os02g08100	Os02g0177600	Os4CL3	China rice data center (https://www.ricedata.cn/)
LOC_Os03g01910	Os03g0109600	OsBTF3; Osj10gBTF3	China rice data center (https://www.ricedata.cn/)
LOC_Os03g36930	Os03g0566800	OsRH34	China rice data center (https://www.ricedata.cn/)
LOC_Os03g50940	Os03g0718600	COX11	China rice data center (https://www.ricedata.cn/)
LOC_Os03g57940	Os03g0793500	CKI; EL1; Hd16	China rice data center (https://www.ricedata.cn/)
LOC_Os04g25540	Os04g0321500	S-28	China rice data center (https://www.ricedata.cn/)
LOC_Os04g39980	Os04g0475600	DAO	China rice data center (https://www.ricedata.cn/)
LOC_Os04g51070	Os04g0599300	EAT1; DTD	China rice data center (https://www.ricedata.cn/)
LOC_Os04g57490	Os04g0670500	OsERG3; OsPBP1	China rice data center (https://www.ricedata.cn/)
LOC_Os05g01450	Os05g0104800	OseIF3f	China rice data center (https://www.ricedata.cn/)
LOC_Os05g11414	Os05g0203800	OsMADS58	China rice data center (https://www.ricedata.cn/)
LOC_Os05g12040	Os05g0211100	OsCYP51G3	China rice data center (https://www.ricedata.cn/)
LOC_Os05g14170	Os05g0230600	RFC3	China rice data center (https://www.ricedata.cn/)
LOC_Os05g47446	Os05g0547850	OsPDCD5	China rice data center (https://www.ricedata.cn/)
LOC_Os06g03610	Os06g0126250	RUPO	China rice data center (https://www.ricedata.cn/)
LOC_Os06g08290	Os06g0181300	AID1	China rice data center (https://www.ricedata.cn/)
LOC_Os06g08380	Os06g0182300	GSL5	China rice data center (https://www.ricedata.cn/)
LOC_Os06g08770	Os06g0186900	OIP30; RuvBL2	China rice data center (https://www.ricedata.cn/)
LOC_Os06g39650	Os06g0597500	sped1-D	China rice data center (https://www.ricedata.cn/)
LOC_Os06g40570	Os06g0607900	Osnop	China rice data center (https://www.ricedata.cn/)
LOC_Os06g49840	Os06g0712700	OsMADS16; SPW1	China rice data center (https://www.ricedata.cn/)
LOC_Os07g08000	Os07g0176600	OsNek3	China rice data center (https://www.ricedata.cn/)
LOC_Os07g26940	Os07g0452500	ORMDL; tms2	China rice data center (https://www.ricedata.cn/)
LOC_Os07g39220	Os07g0580500	OsBZR1	China rice data center (https://www.ricedata.cn/)
LOC_Os08g01870	Os08g0110200	Rf6	China rice data center (https://www.ricedata.cn/)
LOC_Os08g06480	Os08g0162100	OsLIS-L1; ASP1; OsREL2	China rice data center (https://www.ricedata.cn/)
LOC_Os08g16610	Os08g0266700	OsRAD21-3	China rice data center (https://www.ricedata.cn/)
LOC_Os08g31219	Os08g0404200	S-27	China rice data center (https://www.ricedata.cn/)
LOC_Os08g42350	Os08g0535200	xa13; Xa-13	China rice data center (https://www.ricedata.cn/)
LOC_Os10g03660	Os10g0125400	OsADF	China rice data center (https://www.ricedata.cn/)
LOC_Os10g35436	Os10g0497300	Rf1a; Rf-1; Rf5	China rice data center (https://www.ricedata.cn/)
LOC_Os11g04170	Os11g0136600	OsCPK25	China rice data center (https://www.ricedata.cn/)
LOC_Os12g03822	Os12g0132400	RIP1	China rice data center (https://www.ricedata.cn/)
LOC_Os12g03970	Os12g0133500	OsCPK26	China rice data center (https://www.ricedata.cn/)
LOC_Os12g36890	Os12g0555600	OsCSLD4; NRL1; ND1; sle1	China rice data center (https://www.ricedata.cn/)
LOC_Os04g44870	Os04g0531100	OsERG3; OsPBP1	China rice data center (https://www.ricedata.cn/)
LOC_Os08g33660	Os08g0433400	OsMYB106	China rice data center (https://www.ricedata.cn/)
LOC_Os01g59660	Os01g0812000		Guo et al. 2012
LOC_Os01g68870	Os01g0917500		Guo et al. 2012
LOC_Os02g02820	Os02g0120500		Guo et al. 2012
LOC_Os02g20930	Os02g0313400		Guo et al. 2012
LOC_Os03g07140	Os03g0167600		Guo et al. 2012
LOC_Os03g07250	Os03g0168600		Guo et al. 2012
LOC_Os07g36460	Os07g0549600		Guo et al. 2012
LOC_Os07g43010	Os07g0622900		Guo et al. 2012
LOC_Os07g49390	Os07g0694600		Guo et al. 2012
LOC_Os08g03682	Os08g0131100		Guo et al. 2012
LOC_Os08g38810	Os08g0496800		Guo et al. 2012
LOC_Os09g27620	Os09g0449000		Guo et al. 2012
LOC_Os09g38030	Os09g0553200		Guo et al. 2012
LOC_Os10g33250	Os10g0471100		Guo et al. 2012
LOC_Os11g37280	Os11g0582500		Guo et al. 2012
LOC_Os12g28750	Os12g0472500		Guo et al. 2012
LOC_Os02g30060	Os02g0503500		Fujita et al. 2010
LOC_Os06g40550	Os06g0607700		Fujita et al. 2010
LOC_Os08g34210	Os08g0440800		Fujita et al. 2010
LOC_Os06g12330	Os06g0228600		Fujita et al. 2010
LOC_Os04g24530	Os04g0310800		Fujita et al. 2010
LOC_Os03g57920	Os03g0793300		Fujita et al. 2010
LOC_Os08g34360	Os08g0442400		Fujita et al. 2010
LOC_Os07g40830	Os07g0599300		Fujita et al. 2010
LOC_Os04g37570	Os04g0448500		Fujita et al. 2010
LOC_Os09g27940	Os09g0452800		Fujita et al. 2010
LOC_Os04g50850	Os04g0596200		Fujita et al. 2010
LOC_Os03g61290	Os03g0828600		Fujita et al. 2010
LOC_Os07g08530	Os07g0183200		Fujita et al. 2010
LOC_Os09g16010	Os09g0329000		Fujita et al. 2010
LOC_Os11g10920	Os11g0215600		Fujita et al. 2010
LOC_Os07g22850	Os07g0411300		Fujita et al. 2010
LOC_Os01g65710	Os01g0879300		Fujita et al. 2010
LOC_Os05g27760	Os05g0343900		Fujita et al. 2010
LOC_Os05g28050	Os05g0347575		Fujita et al. 2010
LOC_Os05g28140	Os05g0348632		Fujita et al. 2010
LOC_Os11g27030	Os11g0458600		Fujita et al. 2010
LOC_Os02g39240	Os02g0604800		Fujita et al. 2010
LOC_Os02g39430	Os02g0607100		Fujita et al. 2010
LOC_Os01g17402	Os01g0281200		Fujita et al. 2010
LOC_Os12g12170	Os12g0223300		Fujita et al. 2010
LOC_Os08g05620	Os08g0152400		Fujita et al. 2010
LOC_Os05g05920	Os05g0151100		Fujita et al. 2010
LOC_Os01g03670	Os01g0127500		Fujita et al. 2010
LOC_Os08g40440	Os08g0515900		Fujita et al. 2010
LOC_Os02g57520	Os02g0820800		Fujita et al. 2010
LOC_Os12g05760	None		Fujita et al. 2010
LOC_Os01g14030	Os01g0242400		Fujita et al. 2010
LOC_Os05g49790	Os05g0573600		Fujita et al. 2010
LOC_Os01g70600	Os01g0931700		Fujita et al. 2010
LOC_Os03g55960	Os03g0769500		Fujita et al. 2010
LOC_Os06g07887	Os06g0177200		Fujita et al. 2010
LOC_Os06g07987	None		Fujita et al. 2010
LOC_Os03g48220	Os03g0687700		Fujita et al. 2010
LOC_Os03g56890	Os03g0781600		Fujita et al. 2010
LOC_Os04g27950	Os04g0346800		Fujita et al. 2010
LOC_Os05g12000	Os05g0210700		Fujita et al. 2010
LOC_Os06g06660	Os06g0161800		Fujita et al. 2010
LOC_Os08g06690	Os08g0163900		Fujita et al. 2010
LOC_Os08g06700	Os08g0164000		Fujita et al. 2010
LOC_Os08g39000	Os08g0499400		Fujita et al. 2010
LOC_Os09g36490	Os09g0535400		Fujita et al. 2010
LOC_Os12g33194	Os12g0516800		Fujita et al. 2010
LOC_Os12g36750	Os12g0554100		Fujita et al. 2010
LOC_Os12g41640	Os12g0610100		Fujita et al. 2010
LOC_Os11g39559	None		Fujita et al. 2010
LOC_Os02g01980	Os02g0110000		Fujita et al. 2010
LOC_Os11g03520	Os11g0129500		Fujita et al. 2010
LOC_Os04g40874	Os04g0485300		Fujita et al. 2010
LOC_Os05g41870	Os05g0498200		Fujita et al. 2010
LOC_Os02g38260	Os02g0596200		Fujita et al. 2010
LOC_Os04g44740	Os04g0529700		Fujita et al. 2010
LOC_Os11g06870	Os11g0169700		Fujita et al. 2010
LOC_Os03g02700	Os03g0118700		Fujita et al. 2010
LOC_Os04g48400	Os04g0573100		Fujita et al. 2010
LOC_Os10g38050	Os10g0524500		Fujita et al. 2010
LOC_Os01g10760	Os01g0204800		Fujita et al. 2010
LOC_Os02g32190	Os02g0521600		Fujita et al. 2010
LOC_Os05g10420	Os05g0192500		Fujita et al. 2010
LOC_Os08g06890	Os08g0166100		Fujita et al. 2010
LOC_Os08g09360	Os08g0193000		Fujita et al. 2010
LOC_Os09g36380	Os09g0534300		Fujita et al. 2010
LOC_Os10g42080	Os10g0571000		Fujita et al. 2010
LOC_Os03g56974	Os03g0783100		Fujita et al. 2010
LOC_Os01g42810	Os01g0614300		Fujita et al. 2010
LOC_Os03g24300	Os03g0357500		Fujita et al. 2010
LOC_Os01g49650	Os01g0691300		Fujita et al. 2010
LOC_Os01g12020	Os01g0219500		Fujita et al. 2010
LOC_Os08g27210	Os08g0360700		Fujita et al. 2010
LOC_Os09g13930	Os09g0309600		Fujita et al. 2010
LOC_Os07g39640	Os07g0585200		Fujita et al. 2010
LOC_Os06g23360	Os06g0341500		Fujita et al. 2010
LOC_Os08g43240	Os08g0545800		Fujita et al. 2010
LOC_Os08g20200	Os08g0298700		Fujita et al. 2010
LOC_Os10g29750	Os10g0434200		Fujita et al. 2010
LOC_Os10g29840	Os10g0435300		Fujita et al. 2010
LOC_Os04g39470	Os04g0470600		Fujita et al. 2010
LOC_Os04g55850	Os04g0652700		Fujita et al. 2010
LOC_Os01g43940	Os01g0630200		Fujita et al. 2010
LOC_Os02g57760	Os02g0823400		Fujita et al. 2010
LOC_Os11g39609	Os11g0610240		Fujita et al. 2010
LOC_Os05g46390	Os05g0541600		Fujita et al. 2010
LOC_Os08g38470	Os08g0492900		Fujita et al. 2010
LOC_Os09g21580	Os09g0384100		Fujita et al. 2010
LOC_Os09g21620	Os09g0384300		Fujita et al. 2010
LOC_Os09g22460	Os09g0392200		Fujita et al. 2010
LOC_Os01g68560	Os01g0913900		Fujita et al. 2010
LOC_Os03g26920	Os03g0386700		Fujita et al. 2010
LOC_Os03g40830	Os03g0605300		Fujita et al. 2010
LOC_Os04g21590	Os04g0283800		Fujita et al. 2010
LOC_Os01g55600	Os01g0761400		Fujita et al. 2010
LOC_Os09g01670	Os09g0103900		Fujita et al. 2010
LOC_Os07g05110	Os07g0144500		Fujita et al. 2010
LOC_Os09g16449	Os09g0333500		Fujita et al. 2010
LOC_Os09g16458	Os09g0333600		Fujita et al. 2010
LOC_Os02g01190	Os02g0101900		Fujita et al. 2010
LOC_Os03g11760	Os03g0216800		Fujita et al. 2010
LOC_Os06g40880	Os06g0611400		Fujita et al. 2010
LOC_Os04g52320	Os04g0613200		Fujita et al. 2010
LOC_Os10g17790	Os10g0325400		Fujita et al. 2010
LOC_Os04g08280	Os04g0165000		Fujita et al. 2010
LOC_Os12g03790	Os12g0131900		Fujita et al. 2010
LOC_Os03g47460	Os03g0677900		Fujita et al. 2010
LOC_Os03g47896	Os03g0683300		Fujita et al. 2010
LOC_Os07g37090	Os07g0556800		Fujita et al. 2010
LOC_Os07g40620	Os07g0597100		Fujita et al. 2010
LOC_Os07g05150	Os07g0144800		Fujita et al. 2010
LOC_Os07g05180	Os07g0145300		Fujita et al. 2010
LOC_Os09g10230	Os09g0274400		Fujita et al. 2010
LOC_Os06g02360	Os06g0113800		Fujita et al. 2010
LOC_Os09g10200	Os09g0273800		Fujita et al. 2010
LOC_Os09g10270	Os09g0274800		Fujita et al. 2010
LOC_Os06g41820	None		Fujita et al. 2010
LOC_Os06g41830	None		Fujita et al. 2010
LOC_Os06g41850	Os06g0623700		Fujita et al. 2010
LOC_Os03g15710	Os03g0263600		Fujita et al. 2010
LOC_Os04g35690	Os04g0437500		Fujita et al. 2010
LOC_Os05g04660	Os05g0137700		Fujita et al. 2010
LOC_Os01g70025	None		Fujita et al. 2010
LOC_Os05g41630	Os05g0496100		Fujita et al. 2010
LOC_Os01g40170	Os01g0583900		Fujita et al. 2010
LOC_Os01g43320	Os01g0621200		Fujita et al. 2010
LOC_Os05g50920	Os05g0586500		Fujita et al. 2010
LOC_Os03g02670	Os03g0118200		Fujita et al. 2010
LOC_Os11g05390	Os11g0151500		Fujita et al. 2010
LOC_Os01g45400	None		Fujita et al. 2010
LOC_Os04g30470	Os04g0373200		Fujita et al. 2010
LOC_Os02g28870	Os02g0490000		Fujita et al. 2010
LOC_Os03g11350	Os03g0212000		Fujita et al. 2010
LOC_Os07g04580	Os07g0138400		Fujita et al. 2010
LOC_Os01g50750	Os01g0703300		Fujita et al. 2010
LOC_Os10g34430	Os10g0485600		Fujita et al. 2010
LOC_Os06g37680	Os06g0574900		Fujita et al. 2010
LOC_Os03g26650	Os03g0383900		Fujita et al. 2010
LOC_Os09g11260	Os09g0284500		Fujita et al. 2010
LOC_Os10g22820	None		Fujita et al. 2010
LOC_Os11g10880	Os11g0215200		Fujita et al. 2010
LOC_Os11g10940	Os11g0215800		Fujita et al. 2010
LOC_Os04g38840	Os04g0462200		Fujita et al. 2010
LOC_Os08g01420	Os08g0105000		Fujita et al. 2010
LOC_Os06g37690	Os06g0575000		Fujita et al. 2010
LOC_Os09g30270	Os09g0480300		Fujita et al. 2010
LOC_Os11g10890	Os11g0215300		Fujita et al. 2010
LOC_Os01g47180	Os01g0660800		Fujita et al. 2010
LOC_Os11g16910	Os11g0269500		Fujita et al. 2010
LOC_Os02g29130	Os02g0492900		Fujita et al. 2010
LOC_Os07g33390	Os07g0517600		Fujita et al. 2010
LOC_Os01g41834	Os01g0602600		Fujita et al. 2010
LOC_Os12g38900	Os12g0578200		Fujita et al. 2010
LOC_Os05g06190	None		Fujita et al. 2010
LOC_Os05g06560	Os05g0158099		Fujita et al. 2010
LOC_Os03g45270	Os03g0655300		Fujita et al. 2010
LOC_Os12g26380	None		Fujita et al. 2010
LOC_Os12g30070	None		Fujita et al. 2010
LOC_Os11g41210	Os11g0630300		Fujita et al. 2010
LOC_Os11g38780	Os11g0600500		Fujita et al. 2010
LOC_Os09g15050	Os09g0319800		Fujita et al. 2010
LOC_Os02g13600	Os02g0229800		Fujita et al. 2010
LOC_Os03g23050	Os03g0353900		Fujita et al. 2010
LOC_Os04g46160	Os04g0546000		Fujita et al. 2010
LOC_Os06g41290	Os06g0616900		Fujita et al. 2010
LOC_Os08g44470	Os08g0559000		Fujita et al. 2010
LOC_Os11g40890	None		Fujita et al. 2010
LOC_Os12g32450	None		Fujita et al. 2010
LOC_Os10g42490	Os10g0575600		Fujita et al. 2010
LOC_Os02g34060	Os02g0544800		Fujita et al. 2010
LOC_Os02g34100	None		Fujita et al. 2010
LOC_Os03g47490	None		Fujita et al. 2010
LOC_Os03g51556	None		Fujita et al. 2010
LOC_Os04g25230	None		Fujita et al. 2010
LOC_Os04g26110	None		Fujita et al. 2010
LOC_Os04g29390	None		Fujita et al. 2010
LOC_Os04g34710	None		Fujita et al. 2010
LOC_Os04g58360	Os04g0680100		Fujita et al. 2010
LOC_Os05g06220	None		Fujita et al. 2010
LOC_Os05g42390	None		Fujita et al. 2010
LOC_Os06g09430	None		Fujita et al. 2010
LOC_Os06g16500	None		Fujita et al. 2010
LOC_Os06g16590	None		Fujita et al. 2010
LOC_Os06g16610	None		Fujita et al. 2010
LOC_Os06g16650	None		Fujita et al. 2010
LOC_Os06g41150	None		Fujita et al. 2010
LOC_Os07g12310	None		Fujita et al. 2010
LOC_Os07g16270	Os07g0266100		Fujita et al. 2010
LOC_Os07g26500	None		Fujita et al. 2010
LOC_Os08g05080	None		Fujita et al. 2010
LOC_Os10g26890	None		Fujita et al. 2010
LOC_Os11g39520	None		Fujita et al. 2010
LOC_Os11g40870	None		Fujita et al. 2010
LOC_Os11g41330	None		Fujita et al. 2010
LOC_Os12g14310	None		Fujita et al. 2010
LOC_Os12g34560	None		Fujita et al. 2010
LOC_Os12g34780	None		Fujita et al. 2010
LOC_Os12g39470	None		Fujita et al. 2010
LOC_Os12g14440	Os12g0247700		Fujita et al. 2010
LOC_Os07g15940	Os07g0262800		Fujita et al. 2010
LOC_Os05g06240	Os05g0154300		Fujita et al. 2010
LOC_Os04g25140	Os04g0317300		Fujita et al. 2010
LOC_Os04g26240	Os04g0329500		Fujita et al. 2010
LOC_Os02g24740	Os02g0445600		Fujita et al. 2010
LOC_Os07g32170	Os07g0505200		Fujita et al. 2010
LOC_Os04g29680	Os04g0366000		Fujita et al. 2010
LOC_Os08g30340	Os08g0393600		Fujita et al. 2010
LOC_Os06g51310	Os06g0729300		Fujita et al. 2010
LOC_Os09g11990	Os09g0291700		Fujita et al. 2010
LOC_Os02g03320	Os02g0125600		Fujita et al. 2010
LOC_Os09g31450	Os09g0491612		Fujita et al. 2010
LOC_Os07g10570	Os07g0206400		Fujita et al. 2010
LOC_Os07g10580	Os07g0206500		Fujita et al. 2010
LOC_Os05g03110	Os05g0122500		Fujita et al. 2010
LOC_Os04g29310	None		Fujita et al. 2010
LOC_Os11g10730	None		Fujita et al. 2010
LOC_Os05g13630	Os05g0223300		Fujita et al. 2010
LOC_Os04g49920	Os04g0588900		Fujita et al. 2010
LOC_Os04g26120	None		Fujita et al. 2010
LOC_Os09g31390	Os09g0489500		Fujita et al. 2010
LOC_Os05g47480	Os05g0548200		Fujita et al. 2010
LOC_Os11g16680	Os11g0268300		Fujita et al. 2010
LOC_Os06g41320	None		Fujita et al. 2010
LOC_Os01g06380	Os01g0156900		Deveshwar et al. 2011
LOC_Os01g06390	Os01g0157100		Deveshwar et al. 2011
LOC_Os01g06400	Os01g0157200		Deveshwar et al. 2011
LOC_Os01g06420	Os01g0157400		Deveshwar et al. 2011
LOC_Os01g06430	Os01g0157500		Deveshwar et al. 2011
LOC_Os01g06440	Os01g0157600		Deveshwar et al. 2011
LOC_Os01g13830	Os01g0240150		Deveshwar et al. 2011
LOC_Os01g14210	None		Deveshwar et al. 2011
LOC_Os01g14220	Os01g0244400		Deveshwar et al. 2011
LOC_Os01g14310	Os01g0245499		Deveshwar et al. 2011
LOC_Os01g14340	Os01g0245901		Deveshwar et al. 2011
LOC_Os01g14350	None		Deveshwar et al. 2011
LOC_Os01g19280	None		Deveshwar et al. 2011
LOC_Os01g22039	Os01g0324125		Deveshwar et al. 2011
LOC_Os01g39710	Os01g0579000		Deveshwar et al. 2011
LOC_Os01g50280	Os01g0697700		Deveshwar et al. 2011
LOC_Os01g50300	None		Deveshwar et al. 2011
LOC_Os01g54950	Os01g0753150		Deveshwar et al. 2011
LOC_Os01g56740	None		Deveshwar et al. 2011
LOC_Os01g58730	Os01g0801500		Deveshwar et al. 2011
LOC_Os01g61210	Os01g0827800		Deveshwar et al. 2011
LOC_Os01g67260	Os01g0898000		Deveshwar et al. 2011
LOC_Os01g68250	None		Deveshwar et al. 2011
LOC_Os02g04900	None		Deveshwar et al. 2011
LOC_Os02g05600	Os02g0149500		Deveshwar et al. 2011
LOC_Os02g08530	Os02g0182600		Deveshwar et al. 2011
LOC_Os02g10110	Os02g0194600		Deveshwar et al. 2011
LOC_Os02g17340	Os02g0273200		Deveshwar et al. 2011
LOC_Os02g18870	Os02g0290900		Deveshwar et al. 2011
LOC_Os02g28970	Os02g0491300		Deveshwar et al. 2011
LOC_Os02g32180	Os02g0521500		Deveshwar et al. 2011
LOC_Os02g33840	Os02g0543200		Deveshwar et al. 2011
LOC_Os02g38710	Os02g0599200		Deveshwar et al. 2011
LOC_Os03g13360	Os03g0236800		Deveshwar et al. 2011
LOC_Os03g14700	Os03g0251600		Deveshwar et al. 2011
LOC_Os03g14790	Os03g0252700		Deveshwar et al. 2011
LOC_Os03g18470	Os03g0295866		Deveshwar et al. 2011
LOC_Os03g18480	Os03g0296000		Deveshwar et al. 2011
LOC_Os03g30590	Os03g0419300		Deveshwar et al. 2011
LOC_Os03g30620	Os03g0419600		Deveshwar et al. 2011
LOC_Os03g30660	Os03g0419900		Deveshwar et al. 2011
LOC_Os03g30680	Os03g0420100		Deveshwar et al. 2011
LOC_Os03g30690	Os03g0420200		Deveshwar et al. 2011
LOC_Os03g50790	Os03g0716400		Deveshwar et al. 2011
LOC_Os03g51100	Os03g0720650		Deveshwar et al. 2011
LOC_Os03g51180	Os03g0721700		Deveshwar et al. 2011
LOC_Os03g55164	Os03g0758900		Deveshwar et al. 2011
LOC_Os03g59840	Os03g0813200		Deveshwar et al. 2011
LOC_Os03g62522	Os03g0842100		Deveshwar et al. 2011
LOC_Os04g32160	None		Deveshwar et al. 2011
LOC_Os04g35630	Os04g0436600		Deveshwar et al. 2011
LOC_Os04g39960	Os04g0475400		Deveshwar et al. 2011
LOC_Os04g41050	Os04g0487400		Deveshwar et al. 2011
LOC_Os04g41070	Os04g0487700		Deveshwar et al. 2011
LOC_Os04g42360	Os04g0502100		Deveshwar et al. 2011
LOC_Os04g44730	Os04g0529600		Deveshwar et al. 2011
LOC_Os04g52550	Os04g0615800		Deveshwar et al. 2011
LOC_Os04g54730	Os04g0640100		Deveshwar et al. 2011
LOC_Os05g05510	Os05g0147800		Deveshwar et al. 2011
LOC_Os05g14360	Os05g0233000		Deveshwar et al. 2011
LOC_Os05g40240	Os05g0480800		Deveshwar et al. 2011
LOC_Os05g40250	Os05g0480900		Deveshwar et al. 2011
LOC_Os05g40500	None		Deveshwar et al. 2011
LOC_Os05g40550	Os05g0484000		Deveshwar et al. 2011
LOC_Os05g40590	None		Deveshwar et al. 2011
LOC_Os05g40610	None		Deveshwar et al. 2011
LOC_Os05g43050	None		Deveshwar et al. 2011
LOC_Os05g43960	Os05g0515800		Deveshwar et al. 2011
LOC_Os05g45500	Os05g0531600		Deveshwar et al. 2011
LOC_Os05g46050	Os05g0537700		Deveshwar et al. 2011
LOC_Os05g46060	None		Deveshwar et al. 2011
LOC_Os05g46160	None		Deveshwar et al. 2011
LOC_Os05g50020	None		Deveshwar et al. 2011
LOC_Os06g06670	Os06g0161900		Deveshwar et al. 2011
LOC_Os06g06680	Os06g0162100		Deveshwar et al. 2011
LOC_Os06g06710	None		Deveshwar et al. 2011
LOC_Os06g07470	Os06g0171500		Deveshwar et al. 2011
LOC_Os06g44240	Os06g0652100		Deveshwar et al. 2011
LOC_Os06g48920	Os06g0702300		Deveshwar et al. 2011
LOC_Os07g02470	Os07g0115600		Deveshwar et al. 2011
LOC_Os07g03760	Os07g0129600		Deveshwar et al. 2011
LOC_Os07g04650	Os07g0139000		Deveshwar et al. 2011
LOC_Os07g08540	Os07g0183350		Deveshwar et al. 2011
LOC_Os07g08600	Os07g0183700		Deveshwar et al. 2011
LOC_Os07g08650	Os07g0184200		Deveshwar et al. 2011
LOC_Os07g22680	Os07g0409500		Deveshwar et al. 2011
LOC_Os07g36330	Os07g0547600		Deveshwar et al. 2011
LOC_Os07g36340	Os07g0547700		Deveshwar et al. 2011
LOC_Os07g39950	Os07g0588500		Deveshwar et al. 2011
LOC_Os07g43230	Os07g0625300		Deveshwar et al. 2011
LOC_Os07g49220	Os07g0692800		Deveshwar et al. 2011
LOC_Os07g49290	Os07g0693650		Deveshwar et al. 2011
LOC_Os08g03300	Os08g0126500		Deveshwar et al. 2011
LOC_Os08g04250	Os08g0136800		Deveshwar et al. 2011
LOC_Os08g06730	Os08g0164300		Deveshwar et al. 2011
LOC_Os08g09720	Os08g0197100		Deveshwar et al. 2011
LOC_Os08g16690	Os08g0267600		Deveshwar et al. 2011
LOC_Os08g16700	Os08g0267700		Deveshwar et al. 2011
LOC_Os08g16710	Os08g0267800		Deveshwar et al. 2011
LOC_Os08g17510	Os08g0277300		Deveshwar et al. 2011
LOC_Os09g06680	Os09g0242300		Deveshwar et al. 2011
LOC_Os09g33730	None		Deveshwar et al. 2011
LOC_Os09g37380	None		Deveshwar et al. 2011
LOC_Os10g21490	Os10g0358900		Deveshwar et al. 2011
LOC_Os10g27390	Os10g0414000		Deveshwar et al. 2011
LOC_Os10g29880	Os10g0435600		Deveshwar et al. 2011
LOC_Os10g42060	Os10g0570700		Deveshwar et al. 2011
LOC_Os10g42800	Os10g0578950		Deveshwar et al. 2011
LOC_Os11g04800	Os11g0144600		Deveshwar et al. 2011
LOC_Os11g08600	None		Deveshwar et al. 2011
LOC_Os11g38230	Os11g0594900		Deveshwar et al. 2011
LOC_Os11g38630	Os11g0599000		Deveshwar et al. 2011
LOC_Os11g47530	Os11g0701200		Deveshwar et al. 2011
LOC_Os12g04760	None		Deveshwar et al. 2011
LOC_Os12g05750	Os12g0153700		Deveshwar et al. 2011
LOC_Os12g38790	Os12g0577000		Deveshwar et al. 2011
LOC_Os12g38950	Os12g0578700		Deveshwar et al. 2011
LOC_Os12g38960	Os12g0578800		Deveshwar et al. 2011
LOC_Os12g40320	Os12g0594700		Deveshwar et al. 2011
LOC_Os12g41450	Os12g0607800		Deveshwar et al. 2011
LOC_Os12g42330	Os12g0618000		Deveshwar et al. 2011
LOC_Os12g41124	Os12g0604000		Tang et al. 2010
LOC_Os12g05330	Os12g0148700		Tang et al. 2010
None	Os11g0604400		Tang et al. 2010
LOC_Os09g15800	Os09g0327200		Tang et al. 2010
LOC_Os08g19680	Os08g0293200		Tang et al. 2010
LOC_Os08g04140	Os08g0135500		Tang et al. 2010
LOC_Os07g43180	Os07g0624900		Tang et al. 2010
LOC_Os07g29630	Os07g0479400		Tang et al. 2010
LOC_Os07g08050	Os07g0177100		Tang et al. 2010
LOC_Os06g37010	Os06g0566300		Tang et al. 2010
LOC_Os05g39590	Os05g0473300		Tang et al. 2010
LOC_Os04g56840	Os04g0664300		Tang et al. 2010
LOC_Os04g52560	Os04g0615900		Tang et al. 2010
LOC_Os03g53510	Os03g0746600		Tang et al. 2010
LOC_Os03g25760	Os03g0374500		Tang et al. 2010
LOC_Os03g24339	Os03g0358000		Tang et al. 2010
LOC_Os03g11700	Os03g0216400		Tang et al. 2010
LOC_Os02g05610	Os02g0149600		Tang et al. 2010
LOC_Os02g05060	Os02g0143400		Tang et al. 2010
LOC_Os01g27340	Os01g0370900		Tang et al. 2010
LOC_Os01g20840	Os01g0309900		Tang et al. 2010
LOC_Os12g40360	Os12g0595300		Tang et al. 2010
LOC_Os12g35490	Os12g0540100		Tang et al. 2010
LOC_Os12g27102	Os12g0456700		Tang et al. 2010
LOC_Os12g05990	Os12g0156100		Tang et al. 2010
LOC_Os11g44420	Os11g0666100		Tang et al. 2010
LOC_Os11g39360	Os11g0607100		Tang et al. 2010
LOC_Os11g38620	Os11g0598900		Tang et al. 2010
LOC_Os11g04400	Os11g0139600		Tang et al. 2010
LOC_Os11g01860	Os11g0109800		Tang et al. 2010
LOC_Os11g01240	Os11g0103400		Tang et al. 2010
LOC_Os10g34360	Os10g0484800		Tang et al. 2010
LOC_Os10g05720	Os10g0148000		Tang et al. 2010
LOC_Os10g05180	Os10g0141400		Tang et al. 2010
LOC_Os10g03760	Os10g0126800		Tang et al. 2010
LOC_Os09g37400	Os09g0546100		Tang et al. 2010
LOC_Os09g30320	Os09g0480900		Tang et al. 2010
LOC_Os08g40910	Os08g0520600		Tang et al. 2010
LOC_Os08g37104	Os08g0476000		Tang et al. 2010
LOC_Os08g20730	Os08g0302000		Tang et al. 2010
LOC_Os07g48840	Os07g0688000		Tang et al. 2010
LOC_Os07g48170	Os07g0679400		Tang et al. 2010
LOC_Os07g37920	Os07g0566500		Tang et al. 2010
LOC_Os07g33050	Os07g0514400		Tang et al. 2010
LOC_Os07g32900	Os07g0513200		Tang et al. 2010
LOC_Os07g30590	Os07g0489000		Tang et al. 2010
LOC_Os07g27330	Os07g0456900		Tang et al. 2010
LOC_Os07g05690	Os07g0151700		Tang et al. 2010
LOC_Os06g47120	Os06g0685200		Tang et al. 2010
LOC_Os06g29710	Os06g0492900		Tang et al. 2010
LOC_Os06g06750	Os06g0162800		Tang et al. 2010
LOC_Os06g03890	Os06g0129600		Tang et al. 2010
LOC_Os06g03900	Os06g0129600		Tang et al. 2010
LOC_Os05g49930	Os05g0574900		Tang et al. 2010
LOC_Os05g49830	Os05g0574000		Tang et al. 2010
LOC_Os05g49490	Os05g0570200		Tang et al. 2010
LOC_Os05g43070	Os05g0506400		Tang et al. 2010
LOC_Os05g39190	Os05g0468200		Tang et al. 2010
LOC_Os05g39180	Os05g0468100		Tang et al. 2010
LOC_Os05g30400	Os05g0366900		Tang et al. 2010
LOC_Os05g28460	Os05g0352700		Tang et al. 2010
LOC_Os05g28470	Os05g0352700		Tang et al. 2010
LOC_Os05g06130	Os05g0153200		Tang et al. 2010
LOC_Os04g57940	Os04g0676200		Tang et al. 2010
LOC_Os04g52720	Os04g0617900		Tang et al. 2010
LOC_Os04g34910	Os04g0428500		Tang et al. 2010
LOC_Os04g13170	Os04g0208600		Tang et al. 2010
LOC_Os04g13150	Os04g0208400		Tang et al. 2010
LOC_Os04g11660	Os04g0193300		Tang et al. 2010
LOC_Os03g48200	Os03g0687400		Tang et al. 2010
LOC_Os03g37140	Os03g0569000		Tang et al. 2010
LOC_Os03g30580	Os03g0419200		Tang et al. 2010
LOC_Os03g25660	Os03g0373100		Tang et al. 2010
LOC_Os03g22470	Os03g0345300		Tang et al. 2010
LOC_Os03g20949	Os03g0326100		Tang et al. 2010
LOC_Os02g55540	Os02g0798800		Tang et al. 2010
LOC_Os02g26294	Os02g0461100		Tang et al. 2010
LOC_Os02g21330	Os02g0318400		Tang et al. 2010
LOC_Os02g12350	Os02g0214900		Tang et al. 2010
LOC_Os01g58530	Os01g0799100		Tang et al. 2010
LOC_Os01g46260	Os01g0651300		Tang et al. 2010
LOC_Os01g41260	Os01g0595800		Tang et al. 2010
LOC_Os01g26000	Os01g0361700		Tang et al. 2010
LOC_Os01g16920	Os01g0276300		Tang et al. 2010
LOC_Os01g15910	Os01g0264100		Tang et al. 2010
LOC_Os01g03570	Os01g0126600		Tang et al. 2010
LOC_Os01g03190	Os01g0122200		Tang et al. 2010
LOC_Os01g01360	Os01g0103100		Tang et al. 2010
LOC_Os01g01369	Os01g0103600		Tang et al. 2010
LOC_Os01g01940	Os01g0109500		Tang et al. 2010
LOC_Os01g02180	Os01g0112300		Tang et al. 2010
LOC_Os01g02450	Os01g0114800		Tang et al. 2010
LOC_Os01g03710	Os01g0127900		Tang et al. 2010
LOC_Os01g05710	Os01g0150400		Tang et al. 2010
LOC_Os01g06340	Os01g0156300		Tang et al. 2010
LOC_Os01g07110	Os01g0164800		Tang et al. 2010
LOC_Os01g07140	Os01g0165200		Tang et al. 2010
LOC_Os01g07660	Os01g0171200		Tang et al. 2010
LOC_Os01g08020	Os01g0175600		Tang et al. 2010
LOC_Os01g08550	Os01g0180700		Tang et al. 2010
LOC_Os01g08650	Os01g0182100		Tang et al. 2010
LOC_Os01g08860	Os01g0184100		Tang et al. 2010
LOC_Os01g10860	Os01g0206200		Tang et al. 2010
LOC_Os01g11110	Os01g0209200		Tang et al. 2010
LOC_Os01g11130	Os01g0209500		Tang et al. 2010
LOC_Os01g11430	Os01g0212500		Tang et al. 2010
LOC_Os01g11990	Os01g0219200		Tang et al. 2010
LOC_Os01g12290	Os01g0222800		Tang et al. 2010
LOC_Os01g13170	Os01g0232500		Tang et al. 2010
LOC_Os01g13520	Os01g0236300		Tang et al. 2010
LOC_Os01g13530	Os01g0236400		Tang et al. 2010
LOC_Os01g14180	Os01g0244000		Tang et al. 2010
LOC_Os01g14720	Os01g0249900		Tang et al. 2010
LOC_Os01g15530	Os01g0260000		Tang et al. 2010
LOC_Os01g15860	Os01g0263600		Tang et al. 2010
LOC_Os01g16540	Os01g0271500		Tang et al. 2010
LOC_Os01g16850	Os01g0275200		Tang et al. 2010
LOC_Os01g18120	Os01g0283700		Tang et al. 2010
LOC_Os01g18870	Os01g0293100		Tang et al. 2010
LOC_Os01g18880	Os01g0293200		Tang et al. 2010
LOC_Os01g21590	Os01g0318400		Tang et al. 2010
LOC_Os01g21860	Os01g0321800		Tang et al. 2010
LOC_Os01g22910	Os01g0332200		Tang et al. 2010
LOC_Os01g22954	Os01g0332500		Tang et al. 2010
LOC_Os01g24010	Os01g0342700		Tang et al. 2010
LOC_Os01g24060	Os01g0343200		Tang et al. 2010
LOC_Os01g24950	Os01g0351300		Tang et al. 2010
LOC_Os01g25240	Os01g0354700		Tang et al. 2010
LOC_Os01g25810	Os01g0360100		Tang et al. 2010
LOC_Os01g27160	Os01g0369200		Tang et al. 2010
LOC_Os01g28690	Os01g0383900		Tang et al. 2010
LOC_Os01g31220	Os01g0496900		Tang et al. 2010
LOC_Os01g33090	Os01g0514700		Tang et al. 2010
LOC_Os01g33410	Os01g0518400		Tang et al. 2010
LOC_Os01g34350	Os01g0527600		Tang et al. 2010
LOC_Os01g34630	Os01g0530500		Tang et al. 2010
LOC_Os01g34770	Os01g0532100		Tang et al. 2010
LOC_Os01g38520	Os01g0566000		Tang et al. 2010
LOC_Os01g39020	Os01g0571300		Tang et al. 2010
LOC_Os01g40190	Os01g0584100		Tang et al. 2010
LOC_Os01g40680	Os01g0589400		Tang et al. 2010
LOC_Os01g41290	Os01g0596100		Tang et al. 2010
LOC_Os01g41310	Os01g0596300		Tang et al. 2010
LOC_Os01g41530	Os01g0598400		Tang et al. 2010
LOC_Os01g41640	Os01g0600300		Tang et al. 2010
LOC_Os01g42090	Os01g0605700		Tang et al. 2010
LOC_Os01g42110	Os01g0606000		Tang et al. 2010
LOC_Os01g42370	Os01g0609200		Tang et al. 2010
LOC_Os01g42380	Os01g0609300		Tang et al. 2010
LOC_Os01g42990	Os01g0616600		Tang et al. 2010
LOC_Os01g43040	Os01g0617600		Tang et al. 2010
LOC_Os01g43430	Os01g0622800		Tang et al. 2010
LOC_Os01g43480	Os01g0623500		Tang et al. 2010
LOC_Os01g44220	Os01g0633100		Tang et al. 2010
LOC_Os01g45530	Os01g0642900		Tang et al. 2010
LOC_Os01g46040	Os01g0648700		Tang et al. 2010
LOC_Os01g46760	Os01g0656200		Tang et al. 2010
LOC_Os01g47040	Os01g0659800		Tang et al. 2010
LOC_Os01g47410	Os01g0663400		Tang et al. 2010
LOC_Os01g49160	Os01g0685400		Tang et al. 2010
LOC_Os01g49370	Os01g0688000		Tang et al. 2010
LOC_Os01g50310	Os01g0698000		Tang et al. 2010
LOC_Os01g50610	Os01g0701700		Tang et al. 2010
LOC_Os01g50980	Os01g0706200		Tang et al. 2010
LOC_Os01g51310	Os01g0710100		Tang et al. 2010
LOC_Os01g51370	Os01g0710800		Tang et al. 2010
LOC_Os01g51770	Os01g0715500		Tang et al. 2010
LOC_Os01g51850	Os01g0716300		Tang et al. 2010
LOC_Os01g52470	Os01g0723000		Tang et al. 2010
LOC_Os01g53560	Os01g0737300		Tang et al. 2010
LOC_Os01g56510	Os01g0771900		Tang et al. 2010
LOC_Os01g56520	Os01g0772000		Tang et al. 2010
LOC_Os01g58690	Os01g0801100		Tang et al. 2010
LOC_Os01g59680	Os01g0812100		Tang et al. 2010
LOC_Os01g62290	Os01g0840100		Tang et al. 2010
LOC_Os01g62400	Os01g0841400		Tang et al. 2010
LOC_Os01g62420	Os01g0841600		Tang et al. 2010
LOC_Os01g62500	Os01g0842600		Tang et al. 2010
LOC_Os01g62570	Os01g0843300		Tang et al. 2010
LOC_Os01g63820	Os01g0857000		Tang et al. 2010
LOC_Os01g63830	Os01g0857200		Tang et al. 2010
LOC_Os01g64900	Os01g0869300		Tang et al. 2010
LOC_Os01g65450	Os01g0875400		Tang et al. 2010
LOC_Os01g65550	Os01g0876800		Tang et al. 2010
LOC_Os01g65590	Os01g0877400		Tang et al. 2010
LOC_Os01g65660	Os01g0878400		Tang et al. 2010
LOC_Os01g65850	Os01g0881000		Tang et al. 2010
LOC_Os01g66030	Os01g0883100		Tang et al. 2010
LOC_Os01g66700	Os01g0891000		Tang et al. 2010
LOC_Os01g66720	Os01g0891300		Tang et al. 2010
LOC_Os01g66990	Os01g0895000		Tang et al. 2010
LOC_Os01g67330	Os01g0898900		Tang et al. 2010
LOC_Os01g68330	Os01g0911300		Tang et al. 2010
LOC_Os01g68630	Os01g0914800		Tang et al. 2010
LOC_Os01g70260	Os01g0927500		Tang et al. 2010
LOC_Os01g70570	Os01g0931300		Tang et al. 2010
LOC_Os01g70720	Os01g0933400		Tang et al. 2010
LOC_Os01g70860	Os01g0934900		Tang et al. 2010
LOC_Os01g70920	Os01g0935300		Tang et al. 2010
LOC_Os01g71250	Os01g0939200		Tang et al. 2010
LOC_Os01g71256	Os01g0939300		Tang et al. 2010
LOC_Os01g71320	Os01g0940100		Tang et al. 2010
LOC_Os01g71800	Os01g0946300		Tang et al. 2010
LOC_Os01g72970	Os01g0960200		Tang et al. 2010
LOC_Os01g73580	Os01g0966700		Tang et al. 2010
LOC_Os01g73662	Os01g0967700		Tang et al. 2010
LOC_Os01g74600	Os01g0977400		Tang et al. 2010
LOC_Os02g01830	Os02g0108000		Tang et al. 2010
LOC_Os02g02020	Os02g0110400		Tang et al. 2010
LOC_Os02g02250	Os02g0113400		Tang et al. 2010
LOC_Os02g02340	Os02g0114400		Tang et al. 2010
LOC_Os02g02540	Os02g0117500		Tang et al. 2010
LOC_Os02g02740	Os02g0119700		Tang et al. 2010
LOC_Os02g02800	Os02g0120300		Tang et al. 2010
LOC_Os02g02910	Os02g0121500		Tang et al. 2010
LOC_Os02g03340	Os02g0125800		Tang et al. 2010
LOC_Os02g03450	Os02g0126800		Tang et al. 2010
LOC_Os02g04230	Os02g0135200		Tang et al. 2010
LOC_Os02g04340	Os02g0136000		Tang et al. 2010
LOC_Os02g04960	Os02g0142400		Tang et al. 2010
LOC_Os02g05000	Os02g0142800		Tang et al. 2010
LOC_Os02g05520	Os02g0148600		Tang et al. 2010
LOC_Os02g06754	Os02g0163300		Tang et al. 2010
LOC_Os02g08140	Os02g0178000		Tang et al. 2010
LOC_Os02g08490	Os02g0181900		Tang et al. 2010
LOC_Os02g09410	Os02g0187000		Tang et al. 2010
LOC_Os02g09920	Os02g0192400		Tang et al. 2010
LOC_Os02g10100	Os02g0194400		Tang et al. 2010
LOC_Os02g11000	Os02g0204500		Tang et al. 2010
LOC_Os02g11680	Os02g0207100		Tang et al. 2010
LOC_Os02g12490	Os02g0216500		Tang et al. 2010
LOC_Os02g12610	Os02g0217900		Tang et al. 2010
LOC_Os02g12840	Os02g0221300		Tang et al. 2010
LOC_Os02g13270	Os02g0226000		Tang et al. 2010
LOC_Os02g14860	Os02g0246300		Tang et al. 2010
LOC_Os02g15270	Os02g0251700		Tang et al. 2010
LOC_Os02g17250	Os02g0272400		Tang et al. 2010
LOC_Os02g17370	Os02g0273900		Tang et al. 2010
LOC_Os02g18640	Os02g0288000		Tang et al. 2010
LOC_Os02g19130	Os02g0293300		Tang et al. 2010
LOC_Os02g20970	Os02g0313700		Tang et al. 2010
LOC_Os02g21260	Os02g0317500		Tang et al. 2010
LOC_Os02g21310	Os02g0318200		Tang et al. 2010
LOC_Os02g21520	Os02g0320300		Tang et al. 2010
LOC_Os02g21750	Os02g0323000		Tang et al. 2010
LOC_Os02g22020	Os02g0325600		Tang et al. 2010
LOC_Os02g25620	Os02g0453100		Tang et al. 2010
LOC_Os02g26160	Os02g0459600		Tang et al. 2010
LOC_Os02g29040	Os02g0492000		Tang et al. 2010
LOC_Os02g29150	Os02g0493100		Tang et al. 2010
LOC_Os02g29160	Os02g0493300		Tang et al. 2010
LOC_Os02g29190	Os02g0494000		Tang et al. 2010
LOC_Os02g30140	Os02g0504100		Tang et al. 2010
LOC_Os02g30840	Os02g0512300		Tang et al. 2010
LOC_Os02g30900	Os02g0513000		Tang et al. 2010
LOC_Os02g33560	Os02g0538900		Tang et al. 2010
LOC_Os02g33850	Os02g0543300		Tang et al. 2010
LOC_Os02g34430	Os02g0549200		Tang et al. 2010
LOC_Os02g34470	Os02g0549700		Tang et al. 2010
LOC_Os02g37000	Os02g0580500		Tang et al. 2010
LOC_Os02g37020	Os02g0580700		Tang et al. 2010
LOC_Os02g37290	Os02g0584700		Tang et al. 2010
LOC_Os02g37470	Os02g0586800		Tang et al. 2010
LOC_Os02g38130	Os02g0594800		Tang et al. 2010
LOC_Os02g38494	Os02g0598500		Tang et al. 2010
LOC_Os02g38574	Os02g0598800		Tang et al. 2010
LOC_Os02g38780	Os02g0599700		Tang et al. 2010
LOC_Os02g39384	Os02g0606600		Tang et al. 2010
LOC_Os02g39410	Os02g0606900		Tang et al. 2010
LOC_Os02g39880	Os02g0612100		Tang et al. 2010
LOC_Os02g40700	Os02g0620400		Tang et al. 2010
LOC_Os02g40900	Os02g0622500		Tang et al. 2010
LOC_Os02g42530	Os02g0637800		Tang et al. 2010
LOC_Os02g42650	Os02g0639500		Tang et al. 2010
LOC_Os02g42670	Os02g0639700		Tang et al. 2010
LOC_Os02g42910	Os02g0642600		Tang et al. 2010
LOC_Os02g43760	Os02g0654500		Tang et al. 2010
LOC_Os02g44130	Os02g0659500		Tang et al. 2010
LOC_Os02g44780	Os02g0668100		Tang et al. 2010
LOC_Os02g44890	Os02g0669700		Tang et al. 2010
LOC_Os02g45590	Os02g0679200		Tang et al. 2010
LOC_Os02g46150	Os02g0686600		Tang et al. 2010
LOC_Os02g46660	Os02g0693500		Tang et al. 2010
LOC_Os02g46730	Os02g0694600		Tang et al. 2010
LOC_Os02g46990	Os02g0697600		Tang et al. 2010
LOC_Os02g47370	Os02g0702100		Tang et al. 2010
LOC_Os02g48122	Os02g0711100		Tang et al. 2010
LOC_Os02g48220	Os02g0712800		Tang et al. 2010
LOC_Os02g49730	Os02g0730100		Tang et al. 2010
LOC_Os02g50060	Os02g0733500		Tang et al. 2010
LOC_Os02g50570	Os02g0739100		Tang et al. 2010
LOC_Os02g50680	Os02g0740300		Tang et al. 2010
LOC_Os02g50820	Os02g0741800		Tang et al. 2010
LOC_Os02g51000	Os02g0743800		Tang et al. 2010
LOC_Os02g51810	Os02g0754500		Tang et al. 2010
LOC_Os02g52360	Os02g0761100		Tang et al. 2010
LOC_Os02g52420	Os02g0761700		Tang et al. 2010
LOC_Os02g53360	Os02g0773600		Tang et al. 2010
LOC_Os02g53400	Os02g0774100		Tang et al. 2010
LOC_Os02g53430	Os02g0774500		Tang et al. 2010
LOC_Os02g54000	Os02g0780600		Tang et al. 2010
LOC_Os02g55020	Os02g0793200		Tang et al. 2010
LOC_Os02g55340	Os02g0796700		Tang et al. 2010
LOC_Os02g56250	Os02g0806300		Tang et al. 2010
LOC_Os02g56270	Os02g0806600		Tang et al. 2010
LOC_Os02g56310	Os02g0807000		Tang et al. 2010
LOC_Os02g56320	Os02g0807100		Tang et al. 2010
LOC_Os02g56480	Os02g0809100		Tang et al. 2010
LOC_Os02g57690	Os02g0822800		Tang et al. 2010
LOC_Os02g57820	Os02g0824300		Tang et al. 2010
LOC_Os03g01120	Os03g0100800		Tang et al. 2010
LOC_Os03g01200	Os03g0101700		Tang et al. 2010
LOC_Os03g01840	Os03g0108700		Tang et al. 2010
LOC_Os03g02570	Os03g0117000		Tang et al. 2010
LOC_Os03g02720	Os03g0118900		Tang et al. 2010
LOC_Os03g03550	Os03g0127500		Tang et al. 2010
LOC_Os03g04030	Os03g0132300		Tang et al. 2010
LOC_Os03g04070	Os03g0133000		Tang et al. 2010
LOC_Os03g04970	Os03g0143400		Tang et al. 2010
LOC_Os03g05300	Os03g0146300		Tang et al. 2010
LOC_Os03g05420	Os03g0147700		Tang et al. 2010
LOC_Os03g05450	Os03g0148300		Tang et al. 2010
LOC_Os03g05460	Os03g0148400		Tang et al. 2010
LOC_Os03g05870	Os03g0153400		Tang et al. 2010
LOC_Os03g06440	Os03g0160400		Tang et al. 2010
LOC_Os03g06490	Os03g0161000		Tang et al. 2010
LOC_Os03g06900	Os03g0165000		Tang et al. 2010
LOC_Os03g06920	Os03g0165200		Tang et al. 2010
LOC_Os03g08000	Os03g0177300		Tang et al. 2010
LOC_Os03g08570	Os03g0184000		Tang et al. 2010
LOC_Os03g09860	Os03g0194400		Tang et al. 2010
LOC_Os03g09870	Os03g0194500		Tang et al. 2010
LOC_Os03g10710	Os03g0204500		Tang et al. 2010
LOC_Os03g10740	Os03g0204900		Tang et al. 2010
LOC_Os03g11020	Os03g0208600		Tang et al. 2010
LOC_Os03g11380	Os03g0212400		Tang et al. 2010
LOC_Os03g11440	Os03g0213100		Tang et al. 2010
LOC_Os03g11490	Os03g0213600		Tang et al. 2010
LOC_Os03g11840	Os03g0217900		Tang et al. 2010
LOC_Os03g13450	Os03g0237500		Tang et al. 2010
LOC_Os03g13520	Os03g0238300		Tang et al. 2010
LOC_Os03g13740	Os03g0240600		Tang et al. 2010
LOC_Os03g14140	Os03g0245300		Tang et al. 2010
LOC_Os03g14180	Os03g0245800		Tang et al. 2010
LOC_Os03g15550	Os03g0262000		Tang et al. 2010
LOC_Os03g15960	Os03g0266300		Tang et al. 2010
LOC_Os03g16020	Os03g0266900		Tang et al. 2010
LOC_Os03g16030	Os03g0267000		Tang et al. 2010
LOC_Os03g16170	Os03g0268600		Tang et al. 2010
LOC_Os03g17340	Os03g0281800		Tang et al. 2010
LOC_Os03g17550	Os03g0283900		Tang et al. 2010
LOC_Os03g18190	Os03g0292900		Tang et al. 2010
LOC_Os03g18210	Os03g0293400		Tang et al. 2010
LOC_Os03g18880	Os03g0300700		Tang et al. 2010
LOC_Os03g19040	Os03g0302500		Tang et al. 2010
LOC_Os03g19490	Os03g0307900		Tang et al. 2010
LOC_Os03g19540	Os03g0308600		Tang et al. 2010
LOC_Os03g19550	Os03g0308700		Tang et al. 2010
LOC_Os03g19670	Os03g0310000		Tang et al. 2010
LOC_Os03g19900	Os03g0313100		Tang et al. 2010
LOC_Os03g22120	Os03g0340500		Tang et al. 2010
LOC_Os03g22360	Os03g0343800		Tang et al. 2010
LOC_Os03g22450	Os03g0345100		Tang et al. 2010
LOC_Os03g22540	Os03g0346700		Tang et al. 2010
LOC_Os03g22560	Os03g0346900		Tang et al. 2010
LOC_Os03g22960	Os03g0353000		Tang et al. 2010
LOC_Os03g22990	Os03g0353300		Tang et al. 2010
LOC_Os03g25380	Os03g0369700		Tang et al. 2010
LOC_Os03g26460	Os03g0381300		Tang et al. 2010
LOC_Os03g29930	Os03g0412400		Tang et al. 2010
LOC_Os03g30200	Os03g0415500		Tang et al. 2010
LOC_Os03g30780	Os03g0421300		Tang et al. 2010
LOC_Os03g36534	Os03g0563200		Tang et al. 2010
LOC_Os03g37954	Os03g0576500		Tang et al. 2010
LOC_Os03g38210	Os03g0578900		Tang et al. 2010
LOC_Os03g38350	Os03g0580200		Tang et al. 2010
LOC_Os03g39160	Os03g0588600		Tang et al. 2010
LOC_Os03g39230	Os03g0589300		Tang et al. 2010
LOC_Os03g40390	Os03g0601000		Tang et al. 2010
LOC_Os03g40780	Os03g0604600		Tang et al. 2010
LOC_Os03g42350	Os03g0621400		Tang et al. 2010
LOC_Os03g43790	Os03g0639100		Tang et al. 2010
LOC_Os03g44150	Os03g0643300		Tang et al. 2010
LOC_Os03g44310	Os03g0645200		Tang et al. 2010
LOC_Os03g44520	Os03g0647400		Tang et al. 2010
LOC_Os03g44780	Os03g0650700		Tang et al. 2010
LOC_Os03g45120	Os03g0653900		Tang et al. 2010
LOC_Os03g46040	Os03g0663100		Tang et al. 2010
LOC_Os03g46110	Os03g0663900		Tang et al. 2010
LOC_Os03g46190	Os03g0664700		Tang et al. 2010
LOC_Os03g46400	Os03g0666600		Tang et al. 2010
LOC_Os03g47570	Os03g0679300		Tang et al. 2010
LOC_Os03g47614	Os03g0679800		Tang et al. 2010
LOC_Os03g47640	Os03g0680100		Tang et al. 2010
LOC_Os03g47650	Os03g0680200		Tang et al. 2010
LOC_Os03g47693	Os03g0680500		Tang et al. 2010
LOC_Os03g47910	Os03g0683500		Tang et al. 2010
LOC_Os03g47980	Os03g0684100		Tang et al. 2010
LOC_Os03g47990	Os03g0684300		Tang et al. 2010
LOC_Os03g48225	Os03g0687800		Tang et al. 2010
LOC_Os03g48230	Os03g0687900		Tang et al. 2010
LOC_Os03g48235	Os03g0688000		Tang et al. 2010
LOC_Os03g48260	Os03g0688200		Tang et al. 2010
LOC_Os03g48310	Os03g0689300		Tang et al. 2010
LOC_Os03g48830	Os03g0694700		Tang et al. 2010
LOC_Os03g49200	Os03g0699100		Tang et al. 2010
LOC_Os03g49430	Os03g0701100		Tang et al. 2010
LOC_Os03g50160	Os03g0709300		Tang et al. 2010
LOC_Os03g50330	Os03g0711300		Tang et al. 2010
LOC_Os03g50490	Os03g0712800		Tang et al. 2010
LOC_Os03g50760	Os03g0715600		Tang et al. 2010
LOC_Os03g50780	Os03g0716200		Tang et al. 2010
LOC_Os03g51200	Os03g0721900		Tang et al. 2010
LOC_Os03g51260	Os03g0722700		Tang et al. 2010
LOC_Os03g51470	Os03g0724600		Tang et al. 2010
LOC_Os03g51550	Os03g0725400		Tang et al. 2010
LOC_Os03g55220	Os03g0759700		Tang et al. 2010
LOC_Os03g55290	Os03g0760800		Tang et al. 2010
LOC_Os03g56390	Os03g0775300		Tang et al. 2010
LOC_Os03g56660	Os03g0778000		Tang et al. 2010
LOC_Os03g57450	Os03g0788500		Tang et al. 2010
LOC_Os03g58400	Os03g0798300		Tang et al. 2010
LOC_Os03g58610	Os03g0800400		Tang et al. 2010
LOC_Os03g58630	Os03g0800700		Tang et al. 2010
LOC_Os03g58650	Os03g0800900		Tang et al. 2010
LOC_Os03g59550	Os03g0809900		Tang et al. 2010
LOC_Os03g59880	Os03g0813700		Tang et al. 2010
LOC_Os03g60550	Os03g0820100		Tang et al. 2010
LOC_Os03g60880	Os03g0823800		Tang et al. 2010
LOC_Os03g61070	Os03g0825900		Tang et al. 2010
LOC_Os03g61140	Os03g0826700		Tang et al. 2010
LOC_Os03g61670	Os03g0832200		Tang et al. 2010
LOC_Os03g62080	Os03g0837000		Tang et al. 2010
LOC_Os03g62160	Os03g0837800		Tang et al. 2010
LOC_Os03g62490	Os03g0841700		Tang et al. 2010
LOC_Os03g62830	Os03g0845300		Tang et al. 2010
LOC_Os03g63040	Os03g0847800		Tang et al. 2010
LOC_Os03g63440	Os03g0851400		Tang et al. 2010
LOC_Os04g03520	Os04g0125100		Tang et al. 2010
LOC_Os04g04030	Os04g0129600		Tang et al. 2010
LOC_Os04g13210	Os04g0209200		Tang et al. 2010
LOC_Os04g13220	Os04g0209300		Tang et al. 2010
LOC_Os04g14690	Os04g0223500		Tang et al. 2010
LOC_Os04g15920	Os04g0229100		Tang et al. 2010
LOC_Os04g17050	Os04g0244400		Tang et al. 2010
LOC_Os04g18030	Os04g0252400		Tang et al. 2010
LOC_Os04g20590	Os04g0274400		Tang et al. 2010
LOC_Os04g20990	Os04g0278900		Tang et al. 2010
LOC_Os04g21660	Os04g0284600		Tang et al. 2010
LOC_Os04g30770	Os04g0376400		Tang et al. 2010
LOC_Os04g31320	Os04g0382100		Tang et al. 2010
LOC_Os04g31710	Os04g0386700		Tang et al. 2010
LOC_Os04g32060	Os04g0390600		Tang et al. 2010
LOC_Os04g32700	Os04g0398900		Tang et al. 2010
LOC_Os04g33150	Os04g0404400		Tang et al. 2010
LOC_Os04g36730	Os04g0444900		Tang et al. 2010
LOC_Os04g36740	Os04g0445000		Tang et al. 2010
LOC_Os04g36890	Os04g0446500		Tang et al. 2010
LOC_Os04g37530	Os04g0448100		Tang et al. 2010
LOC_Os04g38970	Os04g0463700		Tang et al. 2010
LOC_Os04g40130	Os04g0477200		Tang et al. 2010
LOC_Os04g40140	Os04g0477300		Tang et al. 2010
LOC_Os04g40380	Os04g0479900		Tang et al. 2010
LOC_Os04g40440	Os04g0480500		Tang et al. 2010
LOC_Os04g41280	Os04g0490300		Tang et al. 2010
LOC_Os04g41910	Os04g0496400		Tang et al. 2010
LOC_Os04g41980	Os04g0497300		Tang et al. 2010
LOC_Os04g42130	Os04g0499100		Tang et al. 2010
LOC_Os04g42770	Os04g0506900		Tang et al. 2010
LOC_Os04g42784	Os04g0507000		Tang et al. 2010
LOC_Os04g43040	Os04g0509200		Tang et al. 2010
LOC_Os04g43350	Os04g0513000		Tang et al. 2010
LOC_Os04g43490	Os04g0514800		Tang et al. 2010
LOC_Os04g44470	Os04g0526600		Tang et al. 2010
LOC_Os04g44570	Os04g0527900		Tang et al. 2010
LOC_Os04g44600	Os04g0528200		Tang et al. 2010
LOC_Os04g44890	Os04g0531300		Tang et al. 2010
LOC_Os04g45960	Os04g0543700		Tang et al. 2010
LOC_Os04g46170	Os04g0546100		Tang et al. 2010
LOC_Os04g46680	Os04g0552700		Tang et al. 2010
LOC_Os04g47890	Os04g0566600		Tang et al. 2010
LOC_Os04g47900	Os04g0566700		Tang et al. 2010
LOC_Os04g48370	Os04g0572600		Tang et al. 2010
LOC_Os04g48730	Os04g0576700		Tang et al. 2010
LOC_Os04g48940	Os04g0578700		Tang et al. 2010
LOC_Os04g49110	Os04g0580300		Tang et al. 2010
LOC_Os04g49310	Os04g0582600		Tang et al. 2010
LOC_Os04g49550	Os04g0585000		Tang et al. 2010
LOC_Os04g49580	Os04g0585300		Tang et al. 2010
LOC_Os04g51150	Os04g0600200		Tang et al. 2010
LOC_Os04g52750	Os04g0618400		Tang et al. 2010
LOC_Os04g53360	Os04g0625100		Tang et al. 2010
LOC_Os04g54510	Os04g0637500		Tang et al. 2010
LOC_Os04g55150	Os04g0644300		Tang et al. 2010
LOC_Os04g55810	Os04g0652500		Tang et al. 2010
LOC_Os04g56440	Os04g0659400		Tang et al. 2010
LOC_Os04g56800	Os04g0663800		Tang et al. 2010
LOC_Os04g57730	Os04g0673400		Tang et al. 2010
LOC_Os04g58080	Os04g0677200		Tang et al. 2010
LOC_Os04g58120	Os04g0677600		Tang et al. 2010
LOC_Os04g58590	Os04g0682400		Tang et al. 2010
LOC_Os04g58610	Os04g0682600		Tang et al. 2010
LOC_Os04g59460	Os04g0691200		Tang et al. 2010
LOC_Os04g59600	Os04g0692500		Tang et al. 2010
LOC_Os05g01230	Os05g0102600		Tang et al. 2010
LOC_Os05g01610	Os05g0106700		Tang et al. 2010
LOC_Os05g01730	Os05g0107900		Tang et al. 2010
LOC_Os05g02240	Os05g0113300		Tang et al. 2010
LOC_Os05g02520	Os05g0116000		Tang et al. 2010
LOC_Os05g03050	Os05g0121700		Tang et al. 2010
LOC_Os05g05280	Os05g0145000		Tang et al. 2010
LOC_Os05g05354	Os05g0146100		Tang et al. 2010
LOC_Os05g06300	Os05g0155000		Tang et al. 2010
LOC_Os05g06650	Os05g0158400		Tang et al. 2010
LOC_Os05g07000	Os05g0162600		Tang et al. 2010
LOC_Os05g07220	Os05g0164900		Tang et al. 2010
LOC_Os05g08400	Os05g0176400		Tang et al. 2010
LOC_Os05g08820	Os05g0180700		Tang et al. 2010
LOC_Os05g08840	Os05g0181000		Tang et al. 2010
LOC_Os05g09580	Os05g0188100		Tang et al. 2010
LOC_Os05g10560	Os05g0193700		Tang et al. 2010
LOC_Os05g10580	Os05g0193900		Tang et al. 2010
LOC_Os05g12130	Os05g0212100		Tang et al. 2010
LOC_Os05g12330	Os05g0214400		Tang et al. 2010
LOC_Os05g13620	Os05g0223200		Tang et al. 2010
LOC_Os05g24890	Os05g0313600		Tang et al. 2010
LOC_Os05g25260	Os05g0316800		Tang et al. 2010
LOC_Os05g25910	Os05g0324600		Tang et al. 2010
LOC_Os05g26020	Os05g0326400		Tang et al. 2010
LOC_Os05g29750	Os05g0361000		Tang et al. 2010
LOC_Os05g30480	Os05g0367800		Tang et al. 2010
LOC_Os05g30570	Os05g0368600		Tang et al. 2010
LOC_Os05g30970	Os05g0373300		Tang et al. 2010
LOC_Os05g33920	Os05g0409800		Tang et al. 2010
LOC_Os05g34000	Os05g0410800		Tang et al. 2010
LOC_Os05g34310	Os05g0415400		Tang et al. 2010
LOC_Os05g34460	Os05g0417100		Tang et al. 2010
LOC_Os05g35266	Os05g0427200		Tang et al. 2010
LOC_Os05g35340	Os05g0427900		Tang et al. 2010
LOC_Os05g36350	Os05g0439300		Tang et al. 2010
LOC_Os05g38160	Os05g0455600		Tang et al. 2010
LOC_Os05g38190	Os05g0455900		Tang et al. 2010
LOC_Os05g38530	Os05g0460000		Tang et al. 2010
LOC_Os05g38580	Os05g0460700		Tang et al. 2010
LOC_Os05g39120	Os05g0467400		Tang et al. 2010
LOC_Os05g39140	Os05g0467600		Tang et al. 2010
LOC_Os05g39150	Os05g0467700		Tang et al. 2010
LOC_Os05g39210	Os05g0468400		Tang et al. 2010
LOC_Os05g40330	Os05g0481900		Tang et al. 2010
LOC_Os05g40620	Os05g0484700		Tang et al. 2010
LOC_Os05g41130	Os05g0490300		Tang et al. 2010
LOC_Os05g42150	Os05g0500900		Tang et al. 2010
LOC_Os05g42300	Os05g0502800		Tang et al. 2010
LOC_Os05g43130	Os05g0506900		Tang et al. 2010
LOC_Os05g43610	Os05g0512000		Tang et al. 2010
LOC_Os05g43770	Os05g0513200		Tang et al. 2010
LOC_Os05g43970	Os05g0515900		Tang et al. 2010
LOC_Os05g44120	Os05g0517400		Tang et al. 2010
LOC_Os05g44160	Os05g0517800		Tang et al. 2010
LOC_Os05g44340	Os05g0519700		Tang et al. 2010
LOC_Os05g44922	Os05g0524400		Tang et al. 2010
LOC_Os05g45050	Os05g0526400		Tang et al. 2010
LOC_Os05g45060	Os05g0526600		Tang et al. 2010
LOC_Os05g45090	Os05g0526900		Tang et al. 2010
LOC_Os05g45860	Os05g0535100		Tang et al. 2010
LOC_Os05g47840	Os05g0551700		Tang et al. 2010
LOC_Os05g47890	Os05g0552300		Tang et al. 2010
LOC_Os05g48300	Os05g0556800		Tang et al. 2010
LOC_Os05g48340	Os05g0557200		Tang et al. 2010
LOC_Os05g49670	Os05g0571600		Tang et al. 2010
LOC_Os05g49700	Os05g0572000		Tang et al. 2010
LOC_Os05g49760	Os05g0573200		Tang et al. 2010
LOC_Os05g50080	Os05g0576300		Tang et al. 2010
LOC_Os05g50250	Os05g0578500		Tang et al. 2010
LOC_Os05g50640	Os05g0583200		Tang et al. 2010
LOC_Os05g50654	Os05g0583400		Tang et al. 2010
LOC_Os05g50750	Os05g0584600		Tang et al. 2010
LOC_Os05g51390	Os05g0591600		Tang et al. 2010
LOC_Os05g51650	Os05g0594900		Tang et al. 2010
LOC_Os05g51670	Os05g0595100		Tang et al. 2010
LOC_Os06g01370	Os06g0103400		Tang et al. 2010
LOC_Os06g01410	Os06g0103700		Tang et al. 2010
LOC_Os06g04699	Os06g0138900		Tang et al. 2010
LOC_Os06g05480	Os06g0147400		Tang et al. 2010
LOC_Os06g05580	Os06g0148600		Tang et al. 2010
LOC_Os06g05820	Os06g0151600		Tang et al. 2010
LOC_Os06g06370	Os06g0158200		Tang et al. 2010
LOC_Os06g06450	Os06g0159400		Tang et al. 2010
LOC_Os06g06490	Os06g0159900		Tang et al. 2010
LOC_Os06g06610	Os06g0161400		Tang et al. 2010
LOC_Os06g07760	Os06g0174300		Tang et al. 2010
LOC_Os06g09620	Os06g0196500		Tang et al. 2010
LOC_Os06g10000	Os06g0201000		Tang et al. 2010
LOC_Os06g10100	Os06g0202100		Tang et al. 2010
LOC_Os06g10610	Os06g0208200		Tang et al. 2010
LOC_Os06g10990	Os06g0212900		Tang et al. 2010
LOC_Os06g11070	Os06g0214100		Tang et al. 2010
LOC_Os06g11600	Os06g0219400		Tang et al. 2010
LOC_Os06g11610	Os06g0219500		Tang et al. 2010
LOC_Os06g12020	Os06g0224100		Tang et al. 2010
LOC_Os06g12320	Os06g0228500		Tang et al. 2010
LOC_Os06g13010	Os06g0237100		Tang et al. 2010
LOC_Os06g13140	Os06g0238700		Tang et al. 2010
LOC_Os06g14220	Os06g0252800		Tang et al. 2010
LOC_Os06g14550	Os06g0257200		Tang et al. 2010
LOC_Os06g16960	Os06g0281300		Tang et al. 2010
LOC_Os06g19480	Os06g0298500		Tang et al. 2010
LOC_Os06g23600	Os06g0343900		Tang et al. 2010
LOC_Os06g27860	Os06g0473000		Tang et al. 2010
LOC_Os06g29310	Os06g0487900		Tang et al. 2010
LOC_Os06g30920	Os06g0505700		Tang et al. 2010
LOC_Os06g31100	Os06g0507400		Tang et al. 2010
LOC_Os06g32860	Os06g0520600		Tang et al. 2010
LOC_Os06g33330	Os06g0524400		Tang et al. 2010
LOC_Os06g34830	Os06g0539400		Tang et al. 2010
LOC_Os06g37560	Os06g0573600		Tang et al. 2010
LOC_Os06g39240	Os06g0592500		Tang et al. 2010
LOC_Os06g40020	Os06g0602400		Tang et al. 2010
LOC_Os06g40770	Os06g0610100		Tang et al. 2010
LOC_Os06g40840	Os06g0611000		Tang et al. 2010
LOC_Os06g40950	Os06g0612200		Tang et al. 2010
LOC_Os06g42220	Os06g0627500		Tang et al. 2010
LOC_Os06g42700	Os06g0633500		Tang et al. 2010
LOC_Os06g42810	Os06g0634600		Tang et al. 2010
LOC_Os06g42850	Os06g0635200		Tang et al. 2010
LOC_Os06g42860	Os06g0635300		Tang et al. 2010
LOC_Os06g43880	Os06g0646900		Tang et al. 2010
LOC_Os06g44050	Os06g0649800		Tang et al. 2010
LOC_Os06g44140	Os06g0650600		Tang et al. 2010
LOC_Os06g45590	Os06g0666600		Tang et al. 2010
LOC_Os06g45710	Os06g0668200		Tang et al. 2010
LOC_Os06g46060	Os06g0672700		Tang et al. 2010
LOC_Os06g46480	Os06g0678700		Tang et al. 2010
LOC_Os06g46690	Os06g0680900		Tang et al. 2010
LOC_Os06g46900	Os06g0682900		Tang et al. 2010
LOC_Os06g49130	Os06g0704800		Tang et al. 2010
LOC_Os06g49150	Os06g0705000		Tang et al. 2010
LOC_Os06g49680	Os06g0710900		Tang et al. 2010
LOC_Os06g50880	Os06g0724500		Tang et al. 2010
LOC_Os06g50890	Os06g0724600		Tang et al. 2010
LOC_Os07g01820	Os07g0108900		Tang et al. 2010
LOC_Os07g02210	Os07g0112800		Tang et al. 2010
LOC_Os07g02280	Os07g0113500		Tang et al. 2010
LOC_Os07g02360	Os07g0114500		Tang et al. 2010
LOC_Os07g02890	Os07g0120200		Tang et al. 2010
LOC_Os07g02910	Os07g0120400		Tang et al. 2010
LOC_Os07g03240	Os07g0124600		Tang et al. 2010
LOC_Os07g04330	Os07g0136300		Tang et al. 2010
LOC_Os07g04340	Os07g0136400		Tang et al. 2010
LOC_Os07g05060	Os07g0143900		Tang et al. 2010
LOC_Os07g05700	Os07g0151800		Tang et al. 2010
LOC_Os07g05710	Os07g0151900		Tang et al. 2010
LOC_Os07g05960	Os07g0154400		Tang et al. 2010
LOC_Os07g06060	Os07g0154800		Tang et al. 2010
LOC_Os07g06460	Os07g0158400		Tang et al. 2010
LOC_Os07g06940	Os07g0163500		Tang et al. 2010
LOC_Os07g07150	Os07g0165700		Tang et al. 2010
LOC_Os07g07530	Os07g0170900		Tang et al. 2010
LOC_Os07g09110	Os07g0189400		Tang et al. 2010
LOC_Os07g09400	Os07g0191700		Tang et al. 2010
LOC_Os07g12590	Os07g0228900		Tang et al. 2010
LOC_Os07g12600	Os07g0229100		Tang et al. 2010
LOC_Os07g12610	Os07g0229200		Tang et al. 2010
LOC_Os07g15440	Os07g0258100		Tang et al. 2010
LOC_Os07g17330	Os07g0274700		Tang et al. 2010
LOC_Os07g20150	Os07g0297300		Tang et al. 2010
LOC_Os07g22534	Os07g0408100		Tang et al. 2010
LOC_Os07g23730	Os07g0419300		Tang et al. 2010
LOC_Os07g23900	Os07g0421000		Tang et al. 2010
LOC_Os07g25740	Os07g0439100		Tang et al. 2010
LOC_Os07g28090	Os07g0464600		Tang et al. 2010
LOC_Os07g28850	Os07g0471300		Tang et al. 2010
LOC_Os07g29390	Os07g0476500		Tang et al. 2010
LOC_Os07g32040	Os07g0503700		Tang et al. 2010
LOC_Os07g32406	Os07g0507500		Tang et al. 2010
LOC_Os07g32650	Os07g0510800		Tang et al. 2010
LOC_Os07g32730	Os07g0511500		Tang et al. 2010
LOC_Os07g33320	Os07g0516700		Tang et al. 2010
LOC_Os07g33370	Os07g0517400		Tang et al. 2010
LOC_Os07g36230	Os07g0546400		Tang et al. 2010
LOC_Os07g36590	Os07g0551300		Tang et al. 2010
LOC_Os07g36690	Os07g0552800		Tang et al. 2010
LOC_Os07g36910	Os07g0554900		Tang et al. 2010
LOC_Os07g37010	Os07g0556000		Tang et al. 2010
LOC_Os07g37400	Os07g0561300		Tang et al. 2010
LOC_Os07g37700	Os07g0564200		Tang et al. 2010
LOC_Os07g38480	Os07g0572500		Tang et al. 2010
LOC_Os07g38540	Os07g0572900		Tang et al. 2010
LOC_Os07g40220	Os07g0591700		Tang et al. 2010
LOC_Os07g40460	Os07g0595800		Tang et al. 2010
LOC_Os07g41180	Os07g0603100		Tang et al. 2010
LOC_Os07g41240	Os07g0603700		Tang et al. 2010
LOC_Os07g41370	Os07g0605200		Tang et al. 2010
LOC_Os07g41750	Os07g0608500		Tang et al. 2010
LOC_Os07g42250	Os07g0614000		Tang et al. 2010
LOC_Os07g42380	Os07g0615400		Tang et al. 2010
LOC_Os07g42650	Os07g0618700		Tang et al. 2010
LOC_Os07g43240	Os07g0625400		Tang et al. 2010
LOC_Os07g43250	Os07g0625500		Tang et al. 2010
LOC_Os07g43260	Os07g0625600		Tang et al. 2010
LOC_Os07g43316	Os07g0626200		Tang et al. 2010
LOC_Os07g43970	Os07g0633400		Tang et al. 2010
LOC_Os07g44800	Os07g0642400		Tang et al. 2010
LOC_Os07g46770	Os07g0662700		Tang et al. 2010
LOC_Os07g47720	Os07g0674300		Tang et al. 2010
LOC_Os07g48960	Os07g0689300		Tang et al. 2010
LOC_Os07g49270	Os07g0693500		Tang et al. 2010
LOC_Os07g49510	Os07g0695700		Tang et al. 2010
LOC_Os07g49530	Os07g0695900		Tang et al. 2010
LOC_Os08g01410	Os08g0104900		Tang et al. 2010
LOC_Os08g01620	Os08g0107500		Tang et al. 2010
LOC_Os08g01910	Os08g0110600		Tang et al. 2010
LOC_Os08g02220	Os08g0114200		Tang et al. 2010
LOC_Os08g02840	Os08g0121800		Tang et al. 2010
LOC_Os08g02900	Os08g0122700		Tang et al. 2010
LOC_Os08g03430	Os08g0128200		Tang et al. 2010
LOC_Os08g04630	Os08g0141400		Tang et al. 2010
LOC_Os08g05810	Os08g0154200		Tang et al. 2010
LOC_Os08g06200	Os08g0158500		Tang et al. 2010
LOC_Os08g06370	Os08g0160300		Tang et al. 2010
LOC_Os08g06830	Os08g0165200		Tang et al. 2010
LOC_Os08g06880	Os08g0165800		Tang et al. 2010
LOC_Os08g08230	Os08g0180400		Tang et al. 2010
LOC_Os08g08592	Os08g0184800		Tang et al. 2010
LOC_Os08g09260	Os08g0191800		Tang et al. 2010
LOC_Os08g09410	Os08g0193500		Tang et al. 2010
LOC_Os08g09730	Os08g0197200		Tang et al. 2010
LOC_Os08g09740	Os08g0197300		Tang et al. 2010
LOC_Os08g10470	Os08g0205300		Tang et al. 2010
LOC_Os08g10670	Os08g0207800		Tang et al. 2010
LOC_Os08g10730	Os08g0208200		Tang et al. 2010
LOC_Os08g14310	Os08g0241300		Tang et al. 2010
LOC_Os08g14880	Os08g0246700		Tang et al. 2010
LOC_Os08g15020	Os08g0248700		Tang et al. 2010
LOC_Os08g16030	Os08g0260400		Tang et al. 2010
LOC_Os08g16940	Os08g0270900		Tang et al. 2010
LOC_Os08g17500	Os08g0277200		Tang et al. 2010
LOC_Os08g20420	Os08g0299400		Tang et al. 2010
LOC_Os08g23470	Os08g0324300		Tang et al. 2010
LOC_Os08g25140	Os08g0339200		Tang et al. 2010
LOC_Os08g28030	Os08g0367400		Tang et al. 2010
LOC_Os08g28870	Os08g0376300		Tang et al. 2010
LOC_Os08g29530	Os08g0384100		Tang et al. 2010
LOC_Os08g30870	Os08g0399500		Tang et al. 2010
LOC_Os08g30900	Os08g0400000		Tang et al. 2010
LOC_Os08g30910	Os08g0400200		Tang et al. 2010
LOC_Os08g32330	Os08g0418600		Tang et al. 2010
LOC_Os08g32350	Os08g0419000		Tang et al. 2010
LOC_Os08g32360	Os08g0419100		Tang et al. 2010
LOC_Os08g32370	Os08g0419200		Tang et al. 2010
LOC_Os08g32540	Os08g0421100		Tang et al. 2010
LOC_Os08g32590	Os08g0421700		Tang et al. 2010
LOC_Os08g34130	Os08g0439900		Tang et al. 2010
LOC_Os08g34580	Os08g0445700		Tang et al. 2010
LOC_Os08g35010	Os08g0451500		Tang et al. 2010
LOC_Os08g35210	Os08g0453700		Tang et al. 2010
LOC_Os08g35630	Os08g0458200		Tang et al. 2010
LOC_Os08g36920	Os08g0474000		Tang et al. 2010
LOC_Os08g37456	Os08g0480200		Tang et al. 2010
LOC_Os08g37690	Os08g0483100		Tang et al. 2010
LOC_Os08g37960	Os08g0486200		Tang et al. 2010
LOC_Os08g38600	Os08g0494300		Tang et al. 2010
LOC_Os08g39250	Os08g0502000		Tang et al. 2010
LOC_Os08g40500	Os08g0516600		Tang et al. 2010
LOC_Os08g40630	Os08g0518200		Tang et al. 2010
LOC_Os08g40820	Os08g0519600		Tang et al. 2010
LOC_Os08g40930	Os08g0520900		Tang et al. 2010
LOC_Os08g41280	Os08g0524200		Tang et al. 2010
LOC_Os08g41380	Os08g0525500		Tang et al. 2010
LOC_Os08g41390	Os08g0525600		Tang et al. 2010
LOC_Os08g41620	Os08g0527900		Tang et al. 2010
LOC_Os08g41630	Os08g0528100		Tang et al. 2010
LOC_Os08g41730	Os08g0529100		Tang et al. 2010
LOC_Os08g41800	Os08g0530100		Tang et al. 2010
LOC_Os08g41950	Os08g0531700		Tang et al. 2010
LOC_Os08g42020	Os08g0532500		Tang et al. 2010
LOC_Os08g43140	Os08g0544600		Tang et al. 2010
LOC_Os08g43450	Os08g0548000		Tang et al. 2010
LOC_Os08g43480	Os08g0548300		Tang et al. 2010
LOC_Os08g44180	Os08g0555800		Tang et al. 2010
LOC_Os09g01650	Os09g0103800		Tang et al. 2010
LOC_Os09g02729	Os09g0115600		Tang et al. 2010
LOC_Os09g03750	Os09g0124800		Tang et al. 2010
LOC_Os09g08550	Os09g0260000		Tang et al. 2010
LOC_Os09g08570	Os09g0260200		Tang et al. 2010
LOC_Os09g08620	Os09g0261100		Tang et al. 2010
LOC_Os09g10730	Os09g0279200		Tang et al. 2010
LOC_Os09g10850	Os09g0280600		Tang et al. 2010
LOC_Os09g11250	Os09g0284400		Tang et al. 2010
LOC_Os09g13940	Os09g0309700		Tang et al. 2010
LOC_Os09g14540	Os09g0314400		Tang et al. 2010
LOC_Os09g14960	Os09g0318600		Tang et al. 2010
LOC_Os09g15320	Os09g0321900		Tang et al. 2010
LOC_Os09g15700	Os09g0326100		Tang et al. 2010
LOC_Os09g15750	Os09g0326800		Tang et al. 2010
LOC_Os09g16780	Os09g0337500		Tang et al. 2010
LOC_Os09g19710	Os09g0361200		Tang et al. 2010
LOC_Os09g20000	Os09g0364800		Tang et al. 2010
LOC_Os09g20430	Os09g0370200		Tang et al. 2010
LOC_Os09g20550	Os09g0371700		Tang et al. 2010
LOC_Os09g21290	Os09g0380600		Tang et al. 2010
LOC_Os09g24210	Os09g0407300		Tang et al. 2010
LOC_Os09g24660	Os09g0413100		Tang et al. 2010
LOC_Os09g24870	Os09g0415300		Tang et al. 2010
LOC_Os09g25190	Os09g0419500		Tang et al. 2010
LOC_Os09g26260	Os09g0432300		Tang et al. 2010
LOC_Os09g27680	Os09g0449800		Tang et al. 2010
LOC_Os09g28560	Os09g0459600		Tang et al. 2010
LOC_Os09g29080	Os09g0465800		Tang et al. 2010
LOC_Os09g29490	Os09g0471100		Tang et al. 2010
LOC_Os09g29750	Os09g0473300		Tang et al. 2010
LOC_Os09g29950	Os09g0475700		Tang et al. 2010
LOC_Os09g30200	Os09g0479300		Tang et al. 2010
LOC_Os09g30250	Os09g0479900		Tang et al. 2010
LOC_Os09g31031	Os09g0483400		Tang et al. 2010
LOC_Os09g32095	Os09g0494500		Tang et al. 2010
LOC_Os09g32230	Os09g0497500		Tang et al. 2010
LOC_Os09g32360	Os09g0499400		Tang et al. 2010
LOC_Os09g32370	Os09g0499500		Tang et al. 2010
LOC_Os09g32410	Os09g0500100		Tang et al. 2010
LOC_Os09g32948	Os09g0507200		Tang et al. 2010
LOC_Os09g33876	Os09g0513800		Tang et al. 2010
LOC_Os09g33940	Os09g0514500		Tang et al. 2010
LOC_Os09g35700	Os09g0525500		Tang et al. 2010
LOC_Os09g35740	Os09g0526000		Tang et al. 2010
LOC_Os09g35850	Os09g0527500		Tang et al. 2010
LOC_Os09g36320	Os09g0533600		Tang et al. 2010
LOC_Os09g36830	Os09g0539500		Tang et al. 2010
LOC_Os09g37410	Os09g0546200		Tang et al. 2010
LOC_Os09g37580	Os09g0547900		Tang et al. 2010
LOC_Os09g37760	Os09g0550000		Tang et al. 2010
LOC_Os09g39270	Os09g0566100		Tang et al. 2010
LOC_Os09g39630	Os09g0569900		Tang et al. 2010
LOC_Os09g39780	Os09g0571400		Tang et al. 2010
LOC_Os09g39920	Os09g0572500		Tang et al. 2010
LOC_Os10g03100	Os10g0120300		Tang et al. 2010
LOC_Os10g03620	Os10g0124700		Tang et al. 2010
LOC_Os10g03730	Os10g0126500		Tang et al. 2010
LOC_Os10g03750	Os10g0126700		Tang et al. 2010
LOC_Os10g03910	Os10g0128600		Tang et al. 2010
LOC_Os10g05530	Os10g0145100		Tang et al. 2010
LOC_Os10g06580	Os10g0154500		Tang et al. 2010
LOC_Os10g09850	Os10g0177200		Tang et al. 2010
LOC_Os10g10360	Os10g0183000		Tang et al. 2010
LOC_Os10g12290	Os10g0198100		Tang et al. 2010
LOC_Os10g13830	Os10g0205500		Tang et al. 2010
LOC_Os10g21560	Os10g0359500		Tang et al. 2010
LOC_Os10g22330	Os10g0368400		Tang et al. 2010
LOC_Os10g22750	Os10g0373400		Tang et al. 2010
LOC_Os10g22860	Os10g0374600		Tang et al. 2010
LOC_Os10g22890	Os10g0375000		Tang et al. 2010
LOC_Os10g24050	Os10g0382100		Tang et al. 2010
LOC_Os10g24690	Os10g0386300		Tang et al. 2010
LOC_Os10g25030	Os10g0389200		Tang et al. 2010
LOC_Os10g25900	Os10g0398600		Tang et al. 2010
LOC_Os10g26060	Os10g0400200		Tang et al. 2010
LOC_Os10g27360	Os10g0413700		Tang et al. 2010
LOC_Os10g27380	Os10g0413900		Tang et al. 2010
LOC_Os10g27450	Os10g0414500		Tang et al. 2010
LOC_Os10g27470	Os10g0414700		Tang et al. 2010
LOC_Os10g28000	Os10g0415300		Tang et al. 2010
LOC_Os10g29495	Os10g0430600		Tang et al. 2010
LOC_Os10g29660	Os10g0432300		Tang et al. 2010
LOC_Os10g30100	Os10g0437200		Tang et al. 2010
LOC_Os10g31900	Os10g0457000		Tang et al. 2010
LOC_Os10g34602	Os10g0487500		Tang et al. 2010
LOC_Os10g34750	Os10g0489200		Tang et al. 2010
LOC_Os10g35180	Os10g0494300		Tang et al. 2010
LOC_Os10g35500	Os10g0498100		Tang et al. 2010
LOC_Os10g35750	Os10g0501200		Tang et al. 2010
LOC_Os10g37420	Os10g0518200		Tang et al. 2010
LOC_Os10g37520	Os10g0519600		Tang et al. 2010
LOC_Os10g39010	Os10g0534500		Tang et al. 2010
LOC_Os10g39130	Os10g0536100		Tang et al. 2010
LOC_Os10g39230	Os10g0537600		Tang et al. 2010
LOC_Os10g39840	Os10g0545500		Tang et al. 2010
LOC_Os10g39930	Os10g0546600		Tang et al. 2010
LOC_Os10g40640	Os10g0555100		Tang et al. 2010
LOC_Os10g40820	Os10g0557700		Tang et al. 2010
LOC_Os10g40824	Os10g0557800		Tang et al. 2010
LOC_Os10g41190	Os10g0561300		Tang et al. 2010
LOC_Os10g43060	Os10g0580900		Tang et al. 2010
LOC_Os11g04070	Os11g0135400		Tang et al. 2010
LOC_Os11g04240	Os11g0137500		Tang et al. 2010
LOC_Os11g04720	Os11g0143300		Tang et al. 2010
LOC_Os11g04910	Os11g0146200		Tang et al. 2010
LOC_Os11g05080	Os11g0148200		Tang et al. 2010
LOC_Os11g06130	Os11g0160100		Tang et al. 2010
LOC_Os11g08180	Os11g0184600		Tang et al. 2010
LOC_Os11g08200	Os11g0184800		Tang et al. 2010
LOC_Os11g12420	Os11g0230700		Tang et al. 2010
LOC_Os11g13430	Os11g0237900		Tang et al. 2010
LOC_Os11g14990	Os11g0256200		Tang et al. 2010
LOC_Os11g15570	Os11g0261900		Tang et al. 2010
LOC_Os11g24590	Os11g0433800		Tang et al. 2010
LOC_Os11g31060	Os11g0506800		Tang et al. 2010
LOC_Os11g31110	Os11g0507400		Tang et al. 2010
LOC_Os11g31500	Os11g0514100		Tang et al. 2010
LOC_Os11g31680	Os11g0516800		Tang et al. 2010
LOC_Os11g31700	Os11g0517400		Tang et al. 2010
LOC_Os11g31740	Os11g0518600		Tang et al. 2010
LOC_Os11g32380	Os11g0527000		Tang et al. 2010
LOC_Os11g32759	Os11g0532000		Tang et al. 2010
LOC_Os11g32910	Os11g0533600		Tang et al. 2010
LOC_Os11g34460	Os11g0547000		Tang et al. 2010
LOC_Os11g35050	Os11g0552100		Tang et al. 2010
LOC_Os11g36930	Os11g0577700		Tang et al. 2010
LOC_Os11g37070	Os11g0579700		Tang et al. 2010
LOC_Os11g37090	Os11g0579900		Tang et al. 2010
LOC_Os11g37200	Os11g0581900		Tang et al. 2010
LOC_Os11g38160	Os11g0594000		Tang et al. 2010
LOC_Os11g38250	Os11g0595100		Tang et al. 2010
LOC_Os11g38610	Os11g0598800		Tang et al. 2010
LOC_Os11g38810	Os11g0600900		Tang et al. 2010
LOC_Os11g38870	Os11g0601700		Tang et al. 2010
LOC_Os11g40210	Os11g0616300		Tang et al. 2010
LOC_Os11g42850	Os11g0648400		Tang et al. 2010
LOC_Os11g42890	Os11g0648800		Tang et al. 2010
LOC_Os11g42930	Os11g0649300		Tang et al. 2010
LOC_Os11g45400	Os11g0679700		Tang et al. 2010
LOC_Os11g47670	Os11g0703000		Tang et al. 2010
LOC_Os12g01260	Os12g0103300		Tang et al. 2010
LOC_Os12g01880	Os12g0109600		Tang et al. 2010
LOC_Os12g02000	Os12g0111000		Tang et al. 2010
LOC_Os12g04500	Os12g0139400		Tang et al. 2010
LOC_Os12g04690	Os12g0141000		Tang et al. 2010
LOC_Os12g04770	Os12g0141800		Tang et al. 2010
LOC_Os12g05680	Os12g0152900		Tang et al. 2010
LOC_Os12g05780	Os12g0154000		Tang et al. 2010
LOC_Os12g06150	Os12g0158300		Tang et al. 2010
LOC_Os12g07810	Os12g0178000		Tang et al. 2010
LOC_Os12g07830	Os12g0178200		Tang et al. 2010
LOC_Os12g08260	Os12g0183100		Tang et al. 2010
LOC_Os12g09580	Os12g0197500		Tang et al. 2010
LOC_Os12g09660	Os12g0198400		Tang et al. 2010
LOC_Os12g12260	Os12g0224000		Tang et al. 2010
LOC_Os12g12664	Os12g0228400		Tang et al. 2010
LOC_Os12g13120	Os12g0233300		Tang et al. 2010
LOC_Os12g13160	Os12g0233900		Tang et al. 2010
LOC_Os12g13930	Os12g0242700		Tang et al. 2010
LOC_Os12g14059	Os12g0244000		Tang et al. 2010
LOC_Os12g18200	Os12g0279600		Tang et al. 2010
LOC_Os12g22145	Os12g0410200		Tang et al. 2010
LOC_Os12g23760	Os12g0425600		Tang et al. 2010
LOC_Os12g24580	Os12g0433700		Tang et al. 2010
LOC_Os12g33210	Os12g0516900		Tang et al. 2010
LOC_Os12g33230	Os12g0517100		Tang et al. 2010
LOC_Os12g36630	Os12g0552400		Tang et al. 2010
LOC_Os12g36680	Os12g0552800		Tang et al. 2010
LOC_Os12g37890	Os12g0566500		Tang et al. 2010
LOC_Os12g38440	Os12g0572500		Tang et al. 2010
LOC_Os12g38560	Os12g0573900		Tang et al. 2010
LOC_Os12g38910	Os12g0578300		Tang et al. 2010
LOC_Os12g39070	Os12g0580300		Tang et al. 2010
LOC_Os12g40300	Os12g0594600		Tang et al. 2010
LOC_Os12g40380	Os12g0595500		Tang et al. 2010
LOC_Os12g40390	Os12g0595600		Tang et al. 2010
LOC_Os12g40770	Os12g0599900		Tang et al. 2010
LOC_Os12g40780	Os12g0600100		Tang et al. 2010
LOC_Os12g41260	Os12g0605900		Tang et al. 2010
LOC_Os12g41390	Os12g0607000		Tang et al. 2010
LOC_Os12g43350	Os12g0628300		Tang et al. 2010
LOC_Os12g43580	Os12g0631600		Tang et al. 2010
LOC_Os12g43730	Os12g0633700		Tang et al. 2010
LOC_Os12g43780	Os12g0634400		Tang et al. 2010
LOC_Os12g43840	Os12g0634900		Tang et al. 2010
LOC_Os12g43940	Os12g0636100		Tang et al. 2010
LOC_Os11g33000	Os11g0535525		Nguyen et al. 2016
LOC_Os05g07120	Os05g0163900		Nguyen et al. 2016
LOC_Os01g14630	Os01g0248701		Nguyen et al. 2016
LOC_Os06g40230	Os06g0605000		Nguyen et al. 2016
LOC_Os02g57360	Os02g0819000		Nguyen et al. 2016
LOC_Os01g11940	Os01g0218500		Nguyen et al. 2016
LOC_Os12g41200	Os12g0605100		Nguyen et al. 2016
LOC_Os04g35550	Os04g0435475		Nguyen et al. 2016
LOC_Os12g32750	Os12g0512000		Nguyen et al. 2016
LOC_Os06g41280	None		Nguyen et al. 2016
LOC_Os06g16740	None		Nguyen et al. 2016
LOC_Os03g28990	Os03g0403600		Nguyen et al. 2016
LOC_Os09g11780	None		Nguyen et al. 2016
LOC_Os01g08180	Os01g0176900		Nguyen et al. 2016
LOC_Os04g01740	Os04g0107900		Nguyen et al. 2016
LOC_Os08g29770	Os08g0387400		Nguyen et al. 2016
LOC_Os11g16770	Os11g0269000		Nguyen et al. 2016
LOC_Os01g50400	Os01g0699400		Nguyen et al. 2016
LOC_Os02g38804	Os02g0600033		Nguyen et al. 2016
LOC_Os09g07154	Os09g0246300		Nguyen et al. 2016
LOC_Os01g57610	Os01g0785400		Nguyen et al. 2016
LOC_Os06g07770	Os06g0174350		Nguyen et al. 2016
LOC_Os07g14514	Os07g0248800		Nguyen et al. 2016
LOC_Os06g44540	Os06g0656000		Nguyen et al. 2016
LOC_Os08g32310	Os08g0418300		Nguyen et al. 2016
LOC_Os02g53830	Os02g0778700		Nguyen et al. 2016
LOC_Os09g32540	Os09g0502100		Nguyen et al. 2016
LOC_Os03g14210	Os03g0246100		Nguyen et al. 2016
LOC_Os04g20330	Os04g0271700		Nguyen et al. 2016
LOC_Os09g07150	Os09g0246500		Nguyen et al. 2016
LOC_Os01g08260	Os01g0177900		Nguyen et al. 2016
LOC_Os03g39910	Os03g0596400		Nguyen et al. 2016
LOC_Os05g35230	Os05g0426800		Nguyen et al. 2016
LOC_Os07g35610	Os07g0540366		Nguyen et al. 2016
LOC_Os03g54160	Os03g0752800		Nguyen et al. 2016
LOC_Os07g47080	Os07g0666400		Nguyen et al. 2016
LOC_Os09g36500	Os09g0535500		Nguyen et al. 2016
LOC_Os03g10810	Os03g0205800		Nguyen et al. 2016
LOC_Os06g32600	Os06g0517700		Nguyen et al. 2016
LOC_Os07g09480	Os07g0192700		Nguyen et al. 2016
LOC_Os03g54170	Os03g0753100		Nguyen et al. 2016
LOC_Os06g02230	Os06g0112300		Nguyen et al. 2016
LOC_Os07g46820	Os07g0663300		Nguyen et al. 2016
LOC_Os01g12520	Os01g0225000		Nguyen et al. 2016
LOC_Os02g40784	Os02g0621300		Nguyen et al. 2016
LOC_Os01g03180	Os01g0122000		Nguyen et al. 2016
LOC_Os01g05530	Os01g0148400		Nguyen et al. 2016
LOC_Os04g52280	Os04g0612700		Nguyen et al. 2016
LOC_Os01g04290	Os01g0134800		Nguyen et al. 2016
LOC_Os08g30850	Os08g0399300		Nguyen et al. 2016
LOC_Os05g36186	Os05g0437800		Nguyen et al. 2016
LOC_Os02g45770	Os02g0682200		Nguyen et al. 2016
LOC_Os01g61570	Os01g0832100		Nguyen et al. 2016
LOC_Os01g50900	Os01g0705100		Nguyen et al. 2016
LOC_Os04g13160	Os04g0208500		Nguyen et al. 2016
LOC_Os01g55120	Os01g0756000		Nguyen et al. 2016
LOC_Os07g23660	Os07g0418700		Nguyen et al. 2016
LOC_Os03g11370	Os03g0212300		Nguyen et al. 2016
LOC_Os02g40340	Os02g0616800		Nguyen et al. 2016
LOC_Os02g44320	Os02g0662100		Nguyen et al. 2016
LOC_Os03g62740	Os03g0844600		Nguyen et al. 2016
LOC_Os01g52690	Os01g0726700		Nguyen et al. 2016
LOC_Os08g02094	Os08g0112900		Nguyen et al. 2016
LOC_Os04g55240	Os04g0645200		Nguyen et al. 2016
LOC_Os11g24484	Os11g0432600		Nguyen et al. 2016
LOC_Os02g40440	Os02g0617400		Nguyen et al. 2016
LOC_Os07g23640	Os07g0418600		Nguyen et al. 2016
LOC_Os11g24180	Os11g0430000		Nguyen et al. 2016
LOC_Os06g40150	Os06g0604000		Nguyen et al. 2016
LOC_Os02g46680	Os02g0693700		Nguyen et al. 2016
LOC_Os03g15340	Os03g0259100		Nguyen et al. 2016
LOC_Os06g47850	Os06g0693600		Nguyen et al. 2016
LOC_Os10g05950	Os10g0150300		Nguyen et al. 2016
LOC_Os02g54830	Os02g0790600		Nguyen et al. 2016
LOC_Os01g55610	Os01g0761500		Nguyen et al. 2016
LOC_Os01g70500	Os01g0930500		Nguyen et al. 2016
LOC_Os08g45150	Os08g0565900		Nguyen et al. 2016
LOC_Os09g14550	Os09g0314500		Nguyen et al. 2016
LOC_Os11g30560	Os11g0499600		Nguyen et al. 2016
LOC_Os08g05820	Os08g0154250		Nguyen et al. 2016
LOC_Os02g18750	Os02g0289000		Nguyen et al. 2016
LOC_Os02g03750	Os02g0130200		Nguyen et al. 2016
LOC_Os04g48210	Os04g0570600		Nguyen et al. 2016
LOC_Os03g15320	Os03g0258900		Nguyen et al. 2016
LOC_Os09g15480	Os09g0323500		Nguyen et al. 2016
LOC_Os02g38290	Os02g0596300		Nguyen et al. 2016
LOC_Os05g34450	Os05g0417000		Nguyen et al. 2016
LOC_Os07g46210	Os07g0655800		Nguyen et al. 2016
LOC_Os09g38680	Os09g0559700		Nguyen et al. 2016
LOC_Os08g37760	Os08g0484200		Nguyen et al. 2016
LOC_Os03g15460	Os03g0261100		Nguyen et al. 2016
LOC_Os01g02190	Os01g0112400		Nguyen et al. 2016
LOC_Os01g03170	Os01g0121900		Nguyen et al. 2016
LOC_Os12g23460	None		Nguyen et al. 2016
LOC_Os03g36650	Os03g0564600		Nguyen et al. 2016
LOC_Os01g62430	Os01g0841700		Nguyen et al. 2016
LOC_Os05g38350	Os05g0457800		Nguyen et al. 2016
LOC_Os03g52160	Os03g0731800		Nguyen et al. 2016
LOC_Os11g10910	Os11g0215400		Nguyen et al. 2016
LOC_Os01g61940	Os01g0836600		Nguyen et al. 2016
LOC_Os09g23620	Os09g0401000		Nguyen et al. 2016
LOC_Os01g56530	Os01g0772100		Nguyen et al. 2016
LOC_Os04g18650	Os04g0257500		Nguyen et al. 2016
LOC_Os05g35360	Os05g0428100		Nguyen et al. 2016
LOC_Os01g73770	Os01g0968800		Nguyen et al. 2016
LOC_Os03g49464	Os03g0701400		Nguyen et al. 2016
LOC_Os08g33150	Os08g0428200		Nguyen et al. 2016
LOC_Os05g07740	Os05g0169600		Nguyen et al. 2016
LOC_Os05g46470	Os05g0542300		Nguyen et al. 2016
LOC_Os06g43044	Os06g0636700		Nguyen et al. 2016
LOC_Os02g04040	Os02g0133300		Jin et al. 2013
LOC_Os01g67740	Os01g0904400		Jin et al. 2013
LOC_Os03g50220	Os03g0710100		Jin et al. 2013
LOC_Os03g50230	Os03g0710100		Jin et al. 2013
LOC_Os04g09800	Os04g0177300		Jin et al. 2013
LOC_Os11g03430	Os11g0128400		Jin et al. 2013
LOC_Os11g07050	Os11g0171700		Jin et al. 2013
LOC_Os12g03130	Os12g0124700		Jin et al. 2013
LOC_Os02g37920	Os02g0592300		Jin et al. 2013
LOC_Os06g13020	Os06g0237200		Jin et al. 2013
LOC_Os01g71960	Os01g0948100		Jin et al. 2013
LOC_Os01g08540	Os01g0180600		Jin et al. 2013
LOC_Os04g58630	Os04g0682900		Jin et al. 2013
LOC_Os05g19270	Os05g0274200		Jin et al. 2013
LOC_Os01g01689	Os01g0106700		Jin et al. 2013
LOC_Os02g10020	Os02g0193600		Jin et al. 2013
LOC_Os04g40940	Os04g0486500		Jin et al. 2013
LOC_Os01g42880	Os01g0615300		Jin et al. 2013
LOC_Os01g68930	Os01g0918100		Jin et al. 2013
LOC_Os01g72880	Os01g0958900		Jin et al. 2013
LOC_Os02g29464	Os02g0497500		Jin et al. 2013
LOC_Os02g31290	Os02g0517531		Jin et al. 2013
LOC_Os02g32570	Os02g0527100		Jin et al. 2013
LOC_Os02g42230	Os02g0633400		Jin et al. 2013
LOC_Os02g48010	Os02g0709900		Jin et al. 2013
LOC_Os02g48790	Os02g0719800		Jin et al. 2013
LOC_Os03g33580	Os03g0448600		Jin et al. 2013
LOC_Os04g41110	Os04g0488100		Jin et al. 2013
LOC_Os04g53760	Os04g0629700		Jin et al. 2013
LOC_Os05g09620	Os05g0188500		Jin et al. 2013
LOC_Os05g51060	Os05g0588200		Jin et al. 2013
LOC_Os05g51790	Os05g0596600		Jin et al. 2013
LOC_Os06g03682	Os06g0127300		Jin et al. 2013
LOC_Os07g12910	Os07g0233300		Jin et al. 2013
LOC_Os07g31300	Os07g0495200		Jin et al. 2013
LOC_Os08g06050	Os08g0156900		Jin et al. 2013
LOC_Os08g21350	Os08g0305300		Jin et al. 2013
LOC_Os08g44350	Os08g0557700		Jin et al. 2013
LOC_Os09g39400	Os09g0567400		Jin et al. 2013
LOC_Os10g34580	Os10g0487300		Jin et al. 2013
LOC_Os11g08660	Os11g0191300		Jin et al. 2013
LOC_Os11g19250	Os11g0298400		Jin et al. 2013
LOC_Os11g26910	Os11g0456300		Jin et al. 2013
LOC_Os12g40890	Os12g0601300		Jin et al. 2013
LOC_Os12g44390	Os12g0641500		Jin et al. 2013
LOC_Os06g45870	Os06g0670100		Yant et al. 2013
LOC_Os02g07180	Os02g0168300		Yant et al. 2013
LOC_Os12g34510	Os12g0530000		Yant et al. 2013
LOC_Os12g41350	Os12g0606600		Yant et al. 2013
LOC_Os01g07170	Os01g0165800		Yant et al. 2013
LOC_Os09g24220	Os09g0407600		Yant et al. 2013
LOC_Os02g53120	Os02g0770700		Yant et al. 2013
LOC_Os09g03370	Os09g0121000		Yant et al. 2013
LOC_Os07g01940	Os07g0110400		Yant et al. 2013
LOC_Os01g67250	Os01g0897800		Yant et al. 2013
LOC_Os11g36430	Os11g0572500		Yant et al. 2013
LOC_Os03g57500	Os03g0788800		Yant et al. 2013
LOC_Os06g50910	Os06g0724700		Yant et al. 2013
LOC_Os06g17840	Os06g0286351		Yant et al. 2013
LOC_Os04g42320	Os04g0501600		Yant et al. 2013
LOC_Os09g23720	Os09g0401900		Yant et al. 2013
LOC_Os04g30790	Os04g0376600		Yant et al. 2013
LOC_Os03g13850	Os03g0242100		Yant et al. 2013
LOC_Os09g20800	None		Yant et al. 2013
LOC_Os03g10570	Os03g0202800		Yant et al. 2013
LOC_Os02g04080	Os02g0133400		Yant et al. 2013
LOC_Os02g04060	Os02g0133400		Yant et al. 2013
LOC_Os02g04050	None		Yant et al. 2013
LOC_Os12g07900	Os12g0179000		Yant et al. 2013
LOC_Os03g40840	None		Yant et al. 2013
LOC_Os10g07420	None		Yant et al. 2013
LOC_Os11g36890	Os11g0577300		Yant et al. 2013
LOC_Os11g36460	Os11g0572900		Yant et al. 2013
LOC_Os12g42830	Os12g0623300		Yant et al. 2013
LOC_Os12g42820	None		Yant et al. 2013
LOC_Os08g08030	Os08g0177600		Yant et al. 2013
LOC_Os01g16414	Os01g0269900		The Arabidopsis Information Resource (TAIR) (https://www.arabidopsis.org/)
LOC_Os02g03060	Os02g0123100		The Arabidopsis Information Resource (TAIR) (https://www.arabidopsis.org/)
LOC_Os02g17730	Os02g0278200		The Arabidopsis Information Resource (TAIR) (https://www.arabidopsis.org/)
LOC_Os02g29080	None		The Arabidopsis Information Resource (TAIR) (https://www.arabidopsis.org/)
LOC_Os02g37850	Os02g0591500		The Arabidopsis Information Resource (TAIR) (https://www.arabidopsis.org/)
LOC_Os03g01850	Os03g0108800		The Arabidopsis Information Resource (TAIR) (https://www.arabidopsis.org/)
LOC_Os03g02680	Os03g0118400		The Arabidopsis Information Resource (TAIR) (https://www.arabidopsis.org/)
LOC_Os03g12730	Os03g0228800		The Arabidopsis Information Resource (TAIR) (https://www.arabidopsis.org/)
LOC_Os03g56270	Os03g0773700		The Arabidopsis Information Resource (TAIR) (https://www.arabidopsis.org/)
LOC_Os04g28020	Os04g0347800		The Arabidopsis Information Resource (TAIR) (https://www.arabidopsis.org/)
LOC_Os04g32090	Os04g0391000		The Arabidopsis Information Resource (TAIR) (https://www.arabidopsis.org/)
LOC_Os04g32600	Os04g0397601		The Arabidopsis Information Resource (TAIR) (https://www.arabidopsis.org/)
LOC_Os04g40550	Os04g0481500		The Arabidopsis Information Resource (TAIR) (https://www.arabidopsis.org/)
LOC_Os04g42120	Os04g0498900		The Arabidopsis Information Resource (TAIR) (https://www.arabidopsis.org/)
LOC_Os05g02030	Os05g0110950		The Arabidopsis Information Resource (TAIR) (https://www.arabidopsis.org/)
LOC_Os05g31230	Os05g0376300		The Arabidopsis Information Resource (TAIR) (https://www.arabidopsis.org/)
LOC_Os05g38850	Os05g0464100		The Arabidopsis Information Resource (TAIR) (https://www.arabidopsis.org/)
LOC_Os05g44792	Os05g0523100		The Arabidopsis Information Resource (TAIR) (https://www.arabidopsis.org/)
LOC_Os07g04190	Os07g0134200		The Arabidopsis Information Resource (TAIR) (https://www.arabidopsis.org/)
LOC_Os07g16224	Os07g0265600		The Arabidopsis Information Resource (TAIR) (https://www.arabidopsis.org/)
LOC_Os08g06060	Os08g0157000		The Arabidopsis Information Resource (TAIR) (https://www.arabidopsis.org/)
LOC_Os09g27350	Os09g0445900		The Arabidopsis Information Resource (TAIR) (https://www.arabidopsis.org/)
LOC_Os09g37930	Os09g0551900		The Arabidopsis Information Resource (TAIR) (https://www.arabidopsis.org/)
LOC_Os10g06770	Os10g0155900		The Arabidopsis Information Resource (TAIR) (https://www.arabidopsis.org/)
LOC_Os10g06930	Os10g0157200		The Arabidopsis Information Resource (TAIR) (https://www.arabidopsis.org/)
LOC_Os10g20900	None		The Arabidopsis Information Resource (TAIR) (https://www.arabidopsis.org/)
LOC_Os10g35380	Os10g0497000		The Arabidopsis Information Resource (TAIR) (https://www.arabidopsis.org/)
LOC_Os10g38950	Os10g0533600		The Arabidopsis Information Resource (TAIR) (https://www.arabidopsis.org/)
LOC_Os11g01540	Os11g0106800		The Arabidopsis Information Resource (TAIR) (https://www.arabidopsis.org/)
LOC_Os11g12620	Os11g0233800		The Arabidopsis Information Resource (TAIR) (https://www.arabidopsis.org/)
LOC_Os11g36390	Os11g0572100		The Arabidopsis Information Resource (TAIR) (https://www.arabidopsis.org/)
LOC_Os12g01540	Os12g0106100		The Arabidopsis Information Resource (TAIR) (https://www.arabidopsis.org/)
LOC_Os12g23700	Os12g0424700		The Arabidopsis Information Resource (TAIR) (https://www.arabidopsis.org/)
LOC_Os12g24140	Os12g0429000		The Arabidopsis Information Resource (TAIR) (https://www.arabidopsis.org/)
LOC_Os12g24420	Os12g0432000		The Arabidopsis Information Resource (TAIR) (https://www.arabidopsis.org/)
LOC_Os12g44100	Os12g0638200		Wu et al. 2014
LOC_Os12g43640	Os12g0632800		Wu et al. 2014
LOC_Os12g42280	Os12g0617400		Wu et al. 2014
LOC_Os12g41650	Os12g0610200		Wu et al. 2014
LOC_Os12g41110	Os12g0603800		Wu et al. 2014
LOC_Os12g38920	Os12g0578400		Wu et al. 2014
LOC_Os12g38150	Os12g0569300		Wu et al. 2014
LOC_Os12g37519	None		Wu et al. 2014
LOC_Os12g37260	Os12g0559200		Wu et al. 2014
LOC_Os12g36880	Os12g0555500		Wu et al. 2014
LOC_Os12g36850	Os12g0555200		Wu et al. 2014
LOC_Os12g36220	Os12g0548501		Wu et al. 2014
LOC_Os12g33300	Os12g0518200		Wu et al. 2014
LOC_Os12g29740	Os12g0482500		Wu et al. 2014
LOC_Os12g29330	Os12g0477400		Wu et al. 2014
LOC_Os12g29220	Os12g0476200		Wu et al. 2014
LOC_Os12g26290	Os12g0448900		Wu et al. 2014
LOC_Os12g25090	Os12g0437800		Wu et al. 2014
LOC_Os12g13640	Os12g0238900		Wu et al. 2014
LOC_Os12g12080	None		Wu et al. 2014
LOC_Os12g10750	Os12g0210500		Wu et al. 2014
LOC_Os12g08760	Os12g0189300		Wu et al. 2014
LOC_Os12g07030	Os12g0168100		Wu et al. 2014
LOC_Os12g06440	Os12g0161500		Wu et al. 2014
LOC_Os12g06080	Os12g0157000		Wu et al. 2014
LOC_Os12g05210	Os12g0147200		Wu et al. 2014
LOC_Os12g05080	Os12g0145400		Wu et al. 2014
LOC_Os12g04990	Os12g0143900		Wu et al. 2014
LOC_Os12g03899	Os12g0133100		Wu et al. 2014
LOC_Os12g02700	Os12g0119800		Wu et al. 2014
LOC_Os12g02370	Os12g0115700		Wu et al. 2014
LOC_Os12g02330	Os12g0115300		Wu et al. 2014
LOC_Os12g02320	Os12g0115100		Wu et al. 2014
LOC_Os12g02080	Os12g0112000		Wu et al. 2014
LOC_Os11g47809	Os11g0704500		Wu et al. 2014
LOC_Os11g47610	Os11g0702200		Wu et al. 2014
LOC_Os11g47600	Os11g0702100		Wu et al. 2014
LOC_Os11g47580	Os11g0701800		Wu et al. 2014
LOC_Os11g45740	Os11g0684000		Wu et al. 2014
LOC_Os11g40740	Os11g0623200		Wu et al. 2014
LOC_Os11g40570	Os11g0621000		Wu et al. 2014
LOC_Os11g40560	Os11g0620800		Wu et al. 2014
LOC_Os11g39780	Os11g0612500		Wu et al. 2014
LOC_Os11g37050	Os11g0579200		Wu et al. 2014
LOC_Os11g36200	Os11g0570000		Wu et al. 2014
LOC_Os11g35410	Os11g0558400		Wu et al. 2014
LOC_Os11g33120	Os11g0537400		Wu et al. 2014
LOC_Os11g33030	Os11g0535600		Wu et al. 2014
LOC_Os11g31950	Os11g0520500		Wu et al. 2014
LOC_Os11g29900	Os11g0491400		Wu et al. 2014
LOC_Os11g24070	Os11g0427800		Wu et al. 2014
LOC_Os11g24060	Os11g0427700		Wu et al. 2014
LOC_Os11g13750	Os11g0241700		Wu et al. 2014
LOC_Os11g12000	Os11g0227200		Wu et al. 2014
LOC_Os11g11960	Os11g0226933		Wu et al. 2014
LOC_Os11g06980	Os11g0170900		Wu et al. 2014
LOC_Os11g06770	Os11g0168500		Wu et al. 2014
LOC_Os11g05700	Os11g0155600		Wu et al. 2014
LOC_Os11g05660	Os11g0155100		Wu et al. 2014
LOC_Os11g03420	Os11g0128300		Wu et al. 2014
LOC_Os11g03300	Os11g0126900		Wu et al. 2014
LOC_Os11g02440	Os11g0116300		Wu et al. 2014
LOC_Os11g02400	None		Wu et al. 2014
LOC_Os11g02400	Os11g0116000		Wu et al. 2014
LOC_Os11g02389	Os11g0115400		Wu et al. 2014
LOC_Os11g02070	Os11g0111900		Wu et al. 2014
LOC_Os11g01040	Os11g0100600		Wu et al. 2014
LOC_Os10g42620	Os10g0576900		Wu et al. 2014
LOC_Os10g41760	Os10g0567100		Wu et al. 2014
LOC_Os10g40570	Os10g0553800		Wu et al. 2014
LOC_Os10g40480	Os10g0552300		Wu et al. 2014
LOC_Os10g39770	Os10g0544600		Wu et al. 2014
LOC_Os10g39660	Os10g0542700		Wu et al. 2014
LOC_Os10g38489	Os10g0528200		Wu et al. 2014
LOC_Os10g38110	Os10g0525000		Wu et al. 2014
LOC_Os10g38040	Os10g0524300		Wu et al. 2014
LOC_Os10g37980	Os10g0523700		Wu et al. 2014
LOC_Os10g37770	Os10g0522000		Wu et al. 2014
LOC_Os10g37660	Os10g0521000		Wu et al. 2014
LOC_Os10g37240	Os10g0516500		Wu et al. 2014
LOC_Os10g36500	Os10g0508700		Wu et al. 2014
LOC_Os10g33540	Os10g0475000		Wu et al. 2014
LOC_Os10g30790	Os10g0444700		Wu et al. 2014
LOC_Os10g30150	Os10g0437500		Wu et al. 2014
LOC_Os10g28680	Os10g0422600		Wu et al. 2014
LOC_Os10g28350	Os10g0419400		Wu et al. 2014
LOC_Os10g25290	Os10g0392400		Wu et al. 2014
LOC_Os10g25010	Os10g0389000		Wu et al. 2014
LOC_Os10g23820	Os10g0380100		Wu et al. 2014
LOC_Os10g22660	Os10g0371700		Wu et al. 2014
LOC_Os10g22520	Os10g0370500		Wu et al. 2014
LOC_Os10g22050	Os10g0364900		Wu et al. 2014
LOC_Os10g21268	Os10g0356000		Wu et al. 2014
LOC_Os10g20470	Os10g0345100		Wu et al. 2014
LOC_Os10g17940	Os10g0326800		Wu et al. 2014
LOC_Os10g17489	None		Wu et al. 2014
LOC_Os10g13850	Os10g0205700		Wu et al. 2014
LOC_Os10g13700	Os10g0204400		Wu et al. 2014
LOC_Os10g05790	Os10g0148700		Wu et al. 2014
LOC_Os10g04800	Os10g0137300		Wu et al. 2014
LOC_Os10g02880	Os10g0118200		Wu et al. 2014
LOC_Os09g39940	Os09g0572700		Wu et al. 2014
LOC_Os09g38960	Os09g0563200		Wu et al. 2014
LOC_Os09g38850	Os09g0561600		Wu et al. 2014
LOC_Os09g38130	Os09g0554300		Wu et al. 2014
LOC_Os09g37180	Os09g0543900		Wu et al. 2014
LOC_Os09g36200	Os09g0532000		Wu et al. 2014
LOC_Os09g35790	Os09g0526600		Wu et al. 2014
LOC_Os09g32570	Os09g0502500		Wu et al. 2014
LOC_Os09g31040	Os09g0483500		Wu et al. 2014
LOC_Os09g30506	Os09g0482840		Wu et al. 2014
LOC_Os09g29660	Os09g0472100		Wu et al. 2014
LOC_Os09g28580	Os09g0459900		Wu et al. 2014
LOC_Os09g28354	Os09g0456800		Wu et al. 2014
LOC_Os09g28180	Os09g0454900		Wu et al. 2014
LOC_Os09g28160	Os09g0454600		Wu et al. 2014
LOC_Os09g26780	Os09g0439200		Wu et al. 2014
LOC_Os09g26310	Os09g0433000		Wu et al. 2014
LOC_Os09g25330	Os09g0420900		Wu et al. 2014
LOC_Os09g24970	Os09g0416600		Wu et al. 2014
LOC_Os09g24924	Os09g0416200		Wu et al. 2014
LOC_Os09g21230	Os09g0380000		Wu et al. 2014
LOC_Os09g17070	Os09g0340700		Wu et al. 2014
LOC_Os09g11480	Os09g0287000		Wu et al. 2014
LOC_Os09g10230	None		Wu et al. 2014
LOC_Os09g04050	Os09g0127300		Wu et al. 2014
LOC_Os09g03190	Os09g0120033		Wu et al. 2014
LOC_Os08g44340	Os08g0557600		Wu et al. 2014
LOC_Os08g41880	Os08g0531000		Wu et al. 2014
LOC_Os08g41470	Os08g0526400		Wu et al. 2014
LOC_Os08g40940	Os08g0521000		Wu et al. 2014
LOC_Os08g40690	Os08g0518900		Wu et al. 2014
LOC_Os08g40680	Os08g0518800		Wu et al. 2014
LOC_Os08g38700	Os08g0495500		Wu et al. 2014
LOC_Os08g37670	Os08g0482700		Wu et al. 2014
LOC_Os08g37660	Os08g0482600		Wu et al. 2014
LOC_Os08g36630	Os08g0470200		Wu et al. 2014
LOC_Os08g36310	Os08g0465700		Wu et al. 2014
LOC_Os08g35600	Os08g0457400		Wu et al. 2014
LOC_Os08g35190	Os08g0453200		Wu et al. 2014
LOC_Os08g34990	Os08g0451300		Wu et al. 2014
LOC_Os08g33710	Os08g0434100		Wu et al. 2014
LOC_Os08g32960	Os08g0425500		Wu et al. 2014
LOC_Os08g31850	Os08g0412700		Wu et al. 2014
LOC_Os08g31130	Os08g0402800		Wu et al. 2014
LOC_Os08g30520	Os08g0395800		Wu et al. 2014
LOC_Os08g30020	Os08g0389700		Wu et al. 2014
LOC_Os08g29570	Os08g0384500		Wu et al. 2014
LOC_Os08g28820	Os08g0375700		Wu et al. 2014
LOC_Os08g28710	Os08g0374600		Wu et al. 2014
LOC_Os08g26850	Os08g0356800		Wu et al. 2014
LOC_Os08g26820	Os08g0356500		Wu et al. 2014
LOC_Os08g24790	Os08g0335600		Wu et al. 2014
LOC_Os08g16359	Os08g0263400		Wu et al. 2014
LOC_Os08g13740	Os08g0235100		Wu et al. 2014
LOC_Os08g07390	Os08g0170800		Wu et al. 2014
LOC_Os08g06280	Os08g0159500		Wu et al. 2014
LOC_Os08g05910	Os08g0155400		Wu et al. 2014
LOC_Os08g05320	Os08g0148600		Wu et al. 2014
LOC_Os08g04340	Os08g0137800		Wu et al. 2014
LOC_Os08g03610	Os08g0130100		Wu et al. 2014
LOC_Os08g03350	Os08g0127100		Wu et al. 2014
LOC_Os08g02996	Os08g0124000		Wu et al. 2014
LOC_Os08g02700	Os08g0120600		Wu et al. 2014
LOC_Os08g02520	Os08g0118500		Wu et al. 2014
LOC_Os07g49114	Os07g0691300		Wu et al. 2014
LOC_Os07g48550	Os07g0684800		Wu et al. 2014
LOC_Os07g46920	None		Wu et al. 2014
LOC_Os07g46852	Os07g0663800		Wu et al. 2014
LOC_Os07g46380	Os07g0657400		Wu et al. 2014
LOC_Os07g43820	Os07g0632000		Wu et al. 2014
LOC_Os07g43800	Os07g0631700		Wu et al. 2014
LOC_Os07g43604	Os07g0629500		Wu et al. 2014
LOC_Os07g42510	Os07g0617000		Wu et al. 2014
LOC_Os07g42370	Os07g0615200		Wu et al. 2014
LOC_Os07g41650	Os07g0607400		Wu et al. 2014
LOC_Os07g41600	Os07g0606900		Wu et al. 2014
LOC_Os07g40890	Os07g0599900		Wu et al. 2014
LOC_Os07g40860	Os07g0599600		Wu et al. 2014
LOC_Os07g39030	Os07g0578333		Wu et al. 2014
LOC_Os07g37730	Os07g0564500		Wu et al. 2014
LOC_Os07g37210	Os07g0558100		Wu et al. 2014
LOC_Os07g35370	Os07g0538200		Wu et al. 2014
LOC_Os07g35340	Os07g0537900		Wu et al. 2014
LOC_Os07g35300	Os07g0537400		Wu et al. 2014
LOC_Os07g35180	None		Wu et al. 2014
LOC_Os07g34260	Os07g0526400		Wu et al. 2014
LOC_Os07g32710	Os07g0511400		Wu et al. 2014
LOC_Os07g32010	Os07g0503300		Wu et al. 2014
LOC_Os07g29224	Os07g0474700		Wu et al. 2014
LOC_Os07g27390	None		Wu et al. 2014
LOC_Os07g26520	Os07g0446600		Wu et al. 2014
LOC_Os07g19444	Os07g0294800		Wu et al. 2014
LOC_Os07g13634	Os07g0240600		Wu et al. 2014
LOC_Os07g10380	Os07g0203600		Wu et al. 2014
LOC_Os07g09420	Os07g0192000		Wu et al. 2014
LOC_Os07g09010	Os07g0187900		Wu et al. 2014
LOC_Os07g07470	Os07g0170100		Wu et al. 2014
LOC_Os07g05620	Os07g0150700		Wu et al. 2014
LOC_Os07g05150	None		Wu et al. 2014
LOC_Os07g03960	Os07g0131600		Wu et al. 2014
LOC_Os07g03180	Os07g0123900		Wu et al. 2014
LOC_Os07g03120	Os07g0123100		Wu et al. 2014
LOC_Os07g01560	Os07g0106200		Wu et al. 2014
LOC_Os06g51060	Os06g0726200		Wu et al. 2014
LOC_Os06g51050	Os06g0726100		Wu et al. 2014
LOC_Os06g50950	Os06g0725200		Wu et al. 2014
LOC_Os06g50040	Os06g0714300		Wu et al. 2014
LOC_Os06g49190	Os06g0705400		Wu et al. 2014
LOC_Os06g49020	Os06g0703600		Wu et al. 2014
LOC_Os06g47650	Os06g0691800		Wu et al. 2014
LOC_Os06g47620	Os06g0691400		Wu et al. 2014
LOC_Os06g46920	Os06g0683100		Wu et al. 2014
LOC_Os06g45570	Os06g0666400		Wu et al. 2014
LOC_Os06g44170	Os06g0651000		Wu et al. 2014
LOC_Os06g44010	Os06g0649000		Wu et al. 2014
LOC_Os06g40030	Os06g0602500		Wu et al. 2014
LOC_Os06g38660	Os06g0586000		Wu et al. 2014
LOC_Os06g38320	Os06g0581300		Wu et al. 2014
LOC_Os06g36390	Os06g0559400		Wu et al. 2014
LOC_Os06g35520	Os06g0547400		Wu et al. 2014
LOC_Os06g34730	Os06g0538400		Wu et al. 2014
LOC_Os06g30130	Os06g0496800		Wu et al. 2014
LOC_Os06g13560	Os06g0244000		Wu et al. 2014
LOC_Os06g13190	Os06g0239200		Wu et al. 2014
LOC_Os06g11840	Os06g0222100		Wu et al. 2014
LOC_Os06g11210	Os06g0215600		Wu et al. 2014
LOC_Os06g11130	Os06g0214800		Wu et al. 2014
LOC_Os06g10750	Os06g0210000		Wu et al. 2014
LOC_Os06g10170	Os06g0203200		Wu et al. 2014
LOC_Os06g06270	None		Wu et al. 2014
LOC_Os06g05440	Os06g0147100		Wu et al. 2014
LOC_Os06g05424	Os06g0146900		Wu et al. 2014
LOC_Os06g04940	Os06g0141600		Wu et al. 2014
LOC_Os06g04220	Os06g0133300		Wu et al. 2014
LOC_Os06g03930	Os06g0129900		Wu et al. 2014
LOC_Os06g03810	Os06g0128800		Wu et al. 2014
LOC_Os06g03800	Os06g0128600		Wu et al. 2014
LOC_Os06g03770	Os06g0128300		Wu et al. 2014
LOC_Os06g02210	Os06g0112100		Wu et al. 2014
LOC_Os06g01990	Os06g0109500		Wu et al. 2014
LOC_Os05g51520	Os05g0593000		Wu et al. 2014
LOC_Os05g50720	Os05g0584300		Wu et al. 2014
LOC_Os05g50610	Os05g0583000		Wu et al. 2014
LOC_Os05g48680	Os05g0560500		Wu et al. 2014
LOC_Os05g47670	Os05g0550000		Wu et al. 2014
LOC_Os05g47650	Os05g0549800		Wu et al. 2014
LOC_Os05g46510	Os05g0542800		Wu et al. 2014
LOC_Os05g46370	Os05g0541400		Wu et al. 2014
LOC_Os05g44930	Os05g0524500		Wu et al. 2014
LOC_Os05g44810	Os05g0523300		Wu et al. 2014
LOC_Os05g44770	Os05g0522600		Wu et al. 2014
LOC_Os05g44200	Os05g0518300		Wu et al. 2014
LOC_Os05g43390	Os05g0509500		Wu et al. 2014
LOC_Os05g43170	Os05g0507300		Wu et al. 2014
LOC_Os05g42210	Os05g0501400		Wu et al. 2014
LOC_Os05g39240	Os05g0468700		Wu et al. 2014
LOC_Os05g38040	Os05g0454500		Wu et al. 2014
LOC_Os05g37880	Os05g0451900		Wu et al. 2014
LOC_Os05g37250	Os05g0445100		Wu et al. 2014
LOC_Os05g37190	Os05g0444200		Wu et al. 2014
LOC_Os05g36290	Os05g0438800		Wu et al. 2014
LOC_Os05g36010	Os05g0435800		Wu et al. 2014
LOC_Os05g35410	Os05g0428700		Wu et al. 2014
LOC_Os05g35330	None		Wu et al. 2014
LOC_Os05g33400	Os05g0402900		Wu et al. 2014
LOC_Os05g24650	Os05g0311500		Wu et al. 2014
LOC_Os05g19110	Os05g0273500		Wu et al. 2014
LOC_Os05g16824	Os05g0257100		Wu et al. 2014
LOC_Os05g11910	Os05g0209600		Wu et al. 2014
LOC_Os05g11900	Os05g0209500		Wu et al. 2014
LOC_Os05g10620	Os05g0194500		Wu et al. 2014
LOC_Os05g04680	Os05g0138000		Wu et al. 2014
LOC_Os05g04630	Os05g0137400		Wu et al. 2014
LOC_Os05g04380	Os05g0134400		Wu et al. 2014
LOC_Os05g01140	Os05g0102000		Wu et al. 2014
LOC_Os04g59540	Os04g0691900		Wu et al. 2014
LOC_Os04g59520	Os04g0691800		Wu et al. 2014
LOC_Os04g59260	Os04g0689000		Wu et al. 2014
LOC_Os04g59190	Os04g0688300		Wu et al. 2014
LOC_Os04g59150	Os04g0688100		Wu et al. 2014
LOC_Os04g56100	Os04g0655100		Wu et al. 2014
LOC_Os04g54230	Os04g0635000		Wu et al. 2014
LOC_Os04g53606	Os04g0627900		Wu et al. 2014
LOC_Os04g52504	Os04g0615200		Wu et al. 2014
LOC_Os04g51820	Os04g0607500		Wu et al. 2014
LOC_Os04g51440	Os04g0604000		Wu et al. 2014
LOC_Os04g51160	Os04g0600300		Wu et al. 2014
LOC_Os04g49748	Os04g0587400		Wu et al. 2014
LOC_Os04g48200	Os04g0570500		Wu et al. 2014
LOC_Os04g47720	Os04g0565200		Wu et al. 2014
LOC_Os04g47310	Os04g0560700		Wu et al. 2014
LOC_Os04g47300	Os04g0560600		Wu et al. 2014
LOC_Os04g46220	Os04g0546800		Wu et al. 2014
LOC_Os04g45900	Os04g0542800		Wu et al. 2014
LOC_Os04g44320	Os04g0524600		Wu et al. 2014
LOC_Os04g44150	Os04g0522500		Wu et al. 2014
LOC_Os04g43560	Os04g0515900		Wu et al. 2014
LOC_Os04g42550	Os04g0504300		Wu et al. 2014
LOC_Os04g40990	Os04g0486950		Wu et al. 2014
LOC_Os04g40100	Os04g0477000		Wu et al. 2014
LOC_Os04g37490	Os04g0447700		Wu et al. 2014
LOC_Os04g35790	Os04g0438600		Wu et al. 2014
LOC_Os04g35540	Os04g0435100		Wu et al. 2014
LOC_Os04g33410	None		Wu et al. 2014
LOC_Os04g32920	Os04g0401700		Wu et al. 2014
LOC_Os04g31790	Os04g0387300		Wu et al. 2014
LOC_Os04g28850	Os04g0357700		Wu et al. 2014
LOC_Os04g25440	Os04g0320700		Wu et al. 2014
LOC_Os04g09570	Os04g0175400		Wu et al. 2014
LOC_Os04g08060	Os04g0162500		Wu et al. 2014
LOC_Os04g01310	Os04g0103500		Wu et al. 2014
LOC_Os03g61360	Os03g0829200		Wu et al. 2014
LOC_Os03g59320	Os03g0807900		Wu et al. 2014
LOC_Os03g58010	Os03g0794200		Wu et al. 2014
LOC_Os03g57200	Os03g0785900		Wu et al. 2014
LOC_Os03g55820	Os03g0767500		Wu et al. 2014
LOC_Os03g55420	Os03g0762400		Wu et al. 2014
LOC_Os03g55410	Os03g0762300		Wu et al. 2014
LOC_Os03g55240	Os03g0760100		Wu et al. 2014
LOC_Os03g52860	Os03g0738600		Wu et al. 2014
LOC_Os03g51530	Os03g0725200		Wu et al. 2014
LOC_Os03g48540	Os03g0691800		Wu et al. 2014
LOC_Os03g44980	Os03g0653100		Wu et al. 2014
LOC_Os03g44920	None		Wu et al. 2014
LOC_Os03g43750	Os03g0638400		Wu et al. 2014
LOC_Os03g43720	Os03g0638200		Wu et al. 2014
LOC_Os03g43100	Os03g0629800		Wu et al. 2014
LOC_Os03g40670	Os03g0603600		Wu et al. 2014
LOC_Os03g40194	Os03g0599000		Wu et al. 2014
LOC_Os03g38590	Os03g0582200		Wu et al. 2014
LOC_Os03g37840	Os03g0575200		Wu et al. 2014
LOC_Os03g37830	Os03g0574900		Wu et al. 2014
LOC_Os03g37490	Os03g0571900		Wu et al. 2014
LOC_Os03g36630	Os03g0564200		Wu et al. 2014
LOC_Os03g25280	Os03g0368000		Wu et al. 2014
LOC_Os03g22820	Os03g0351700		Wu et al. 2014
LOC_Os03g22670	Os03g0348800		Wu et al. 2014
LOC_Os03g20910	Os03g0325600		Wu et al. 2014
LOC_Os03g20870	Os03g0324900		Wu et al. 2014
LOC_Os03g20730	Os03g0323600		Wu et al. 2014
LOC_Os03g20600	Os03g0322200		Wu et al. 2014
LOC_Os03g20550	Os03g0321700		Wu et al. 2014
LOC_Os03g19600	Os03g0309300		Wu et al. 2014
LOC_Os03g19220	Os03g0304800		Wu et al. 2014
LOC_Os03g18850	Os03g0300400		Wu et al. 2014
LOC_Os03g18740	Os03g0299200		Wu et al. 2014
LOC_Os03g18560	Os03g0297000		Wu et al. 2014
LOC_Os03g17680	Os03g0285300		Wu et al. 2014
LOC_Os03g16670	Os03g0273800		Wu et al. 2014
LOC_Os03g16500	Os03g0271900		Wu et al. 2014
LOC_Os03g16350	Os03g0270000		Wu et al. 2014
LOC_Os03g16150	Os03g0268400		Wu et al. 2014
[truncated: 3,381 more rows]

## Sheet: Table S2
Table S2. Quality evaluation of RNA-Seq data from ovaries of WT_vs_rh52a-m2 at meiosis and functional megaspore stages.
Stage	Samples	Obtained Reads	Obtained Bases(bp)	Q30(%)	GC(%)
Meiosis	WT-R1	21280794	6365491582	95.23	52.79
	WT-R2	20735699	6200783090	95.04	54.41
	WT-R3	20748032	6191000794	95.5	54.69
	rh52a-R1	20987919	6276603586	94.4	54.49
	rh52a-R2	20363252	6088280944	95.42	54.05
	rh52a-R3	21739110	6497677452	95.6	55.5
Functional megaspore	WT-R1	21562327	6439408890	95.7	54.26
	WT-R2	20423132	6099153836	95.63	53.96
	WT-R3	20432994	6107033182	95.17	54.27
	rh52a-R1	21991608	6577820768	95.29	54.87
	rh52a-R2	20777182	6211865566	95.3	54.94
	rh52a-R3	20818719	6224991394	95.36	54.33
	Total and mean*	251860768	75280111084	95.3033	54.38
Asterisk (*) indicates the total of obtained reads and bases, and the mean of Q30(%) and GC(%).

## Sheet: Table S3
Table S3. Spearman correlation coefficient of ovaries from WT and rh52a-m2.
Stage	Stage	Meiosis						Funtional megspore
	Sample	WT-R1	WT-R2	WT-R3	rh52a-R1	rh52a-R2	rh52a-R3	WT-R1	WT-R2	WT-R3	rh52a-R1	rh52a-R2	rh52a-R3
Meiosis	WT-R1	1	0.8271	0.6775
	WT-R2	0.8271	1	0.9027
	WT-R3	0.6775	0.9027	1
	rh52a-R1				1	0.8316	0.9661
	rh52a-R2				0.8316	1	0.8701
	rh52a-R3				0.9661	0.8701	1
Funtional megspore	WT-R1							1	0.9582	0.9252
	WT-R2							0.9582	1	0.951
	WT-R3							0.9252	0.951	1
	rh52a-R1										1	0.9693	0.9199
	rh52a-R2										0.9693	1	0.9307
	rh52a-R3										0.9199	0.9307	1

## Sheet: Table S4
Table S4. DEGs from ovaries of WT_vs_rh52a-m2 at meiosis and functional megaspore stages.
Stage or Items	Total DEGs	Up DEGs	Down DEGs	Unchange Genes	Total of Detected Genes
Meiosis	1710	716	994	20282	21992
Functional megaspore	15728	7919	7809	6891	22619
Total of both stages	17438	8635	8803	27173	44611
Overlapping DGEs	1381	594	787	-	-

## Sheet: Table S5 
Table S5. Gene ID of DEGs from ovaries of WT_vs_rh52a-m2 at meiosis and functional megaspore stages.
Common-Down DEG overlaping in both stgaes(787)	Up DEG in meiosis(716)	Down DEG in meiosis(994)	Up DEG in functional megaspore(7919)	Down DEG in functional megaspore(7809)	Common-Up DEG overlaping in both stgaes(594)
LOC_Os08g16610	LOC_Os10g07400	LOC_Os08g16610	LOC_Os02g35200	LOC_Os12g07500	LOC_Os10g07400
LOC_Os06g44450	LOC_Os07g43800	LOC_Os06g44450	LOC_Os07g17330	LOC_Os02g15160	LOC_Os07g43800
LOC_Os12g39980	LOC_Os03g31750	LOC_Os11g07600	LOC_Os09g27950	LOC_Os06g38930	LOC_Os03g31750
LOC_Os05g49820	LOC_Os10g33620	LOC_Os12g39980	LOC_Os11g09150	LOC_Os07g07680	LOC_Os10g33620
LOC_Os10g40824	LOC_Os09g31446	LOC_Os05g49820	LOC_Os10g07400	LOC_Os12g08280	LOC_Os09g31446
LOC_Os01g14670	LOC_Os06g36270	LOC_Os10g40824	LOC_Os02g11110	LOC_Os03g51510	LOC_Os06g36270
LOC_Os04g53760	LOC_Os03g19600	LOC_Os01g67170	LOC_Os02g13650	LOC_Os08g16610	LOC_Os03g19600
LOC_Os03g15180	LOC_Os03g55430	LOC_Os07g23640	LOC_Os11g04670	LOC_Os05g19270	LOC_Os03g55430
LOC_Os06g43044	LOC_Os01g47290	LOC_Os01g14670	LOC_Os07g43010	LOC_Os01g05470	LOC_Os01g47290
LOC_Os03g02780	LOC_Os07g05840	LOC_Os04g53760	LOC_Os02g55430	LOC_Os03g59770	LOC_Os07g05840
LOC_Os10g41360	LOC_Os02g52000	LOC_Os03g15180	LOC_Os03g61240	LOC_Os12g03080	LOC_Os09g15480
LOC_Os09g25620	LOC_Os09g15480	LOC_Os06g43044	LOC_Os11g07600	LOC_Os07g20420	LOC_Os06g19070
LOC_Os01g14090	LOC_Os06g19070	LOC_Os03g02780	LOC_Os08g08970	LOC_Os06g44450	LOC_Os05g34830
LOC_Os11g40410	LOC_Os05g34830		LOC_Os02g38300	LOC_Os06g09340	LOC_Os08g38880
LOC_Os03g40390	LOC_Os08g38880	LOC_Os09g25620	LOC_Os02g38860	LOC_Os03g43590	LOC_Os06g01450
LOC_Os01g11710	LOC_Os06g01450	LOC_Os01g14090	LOC_Os01g31370	LOC_Os02g03750	LOC_Os05g40770
LOC_Os06g46670	LOC_Os05g40770	LOC_Os11g40410	LOC_Os03g48480	LOC_Os06g23210	LOC_Os06g04940
LOC_Os12g06060	LOC_Os06g04940	LOC_Os08g08440	LOC_Os06g43650	LOC_Os02g57010	LOC_Os01g11160
LOC_Os05g03120	LOC_Os01g11160	LOC_Os03g40390	LOC_Os08g06940	LOC_Os01g07990	LOC_Os04g49510
LOC_Os04g44640	LOC_Os04g49510	LOC_Os01g11710	LOC_Os11g07580	LOC_Os02g02640	LOC_Os04g41380
LOC_Os01g31800	LOC_Os04g41380	LOC_Os05g46440	LOC_Os08g01310	LOC_Os08g13630	LOC_Os04g25060
LOC_Os07g04190	LOC_Os07g01030	LOC_Os03g50970	LOC_Os04g45600	LOC_Os03g46600	LOC_Os05g23140
LOC_Os02g30470	LOC_Os04g25060	LOC_Os06g46670	LOC_Os01g63460	LOC_Os02g56500	LOC_Os08g37660
LOC_Os11g29380	LOC_Os05g23140	LOC_Os02g42585	LOC_Os02g08440	LOC_Os03g44210	LOC_Os01g64310
LOC_Os02g44930	LOC_Os08g37660	LOC_Os12g06060	LOC_Os09g37100	LOC_Os02g06500	LOC_Os12g36850
LOC_Os02g02770	LOC_Os01g64310	LOC_Os05g03120	LOC_Os01g47470	LOC_Os12g39980	LOC_Os10g33550
LOC_Os08g33440	LOC_Os12g36850	LOC_Os07g03279	LOC_Os02g20560	LOC_Os01g66230	LOC_Os07g34720
LOC_Os02g49770	LOC_Os10g33550	LOC_Os04g44640	LOC_Os07g43800	LOC_Os08g43400	LOC_Os10g31850
LOC_Os09g28200	LOC_Os07g34720	LOC_Os05g51570	LOC_Os03g56110	LOC_Os01g44190	LOC_Os01g50840
LOC_Os12g06980	LOC_Os10g31850	LOC_Os01g31800	LOC_Os02g47450	LOC_Os08g35910	LOC_Os01g70080
LOC_Os04g33690	LOC_Os03g55770	LOC_Os07g04190	LOC_Os09g33559	LOC_Os11g10400	LOC_Os08g10612
LOC_Os01g65440	LOC_Os01g50840	LOC_Os02g30470	LOC_Os02g41760	LOC_Os10g33800	LOC_Os07g36544
LOC_Os03g27990	LOC_Os01g70080	LOC_Os11g29380	LOC_Os04g58570	LOC_Os11g08950	LOC_Os10g26150
LOC_Os09g36790	LOC_Os08g10612	LOC_Os02g44930	LOC_Os01g19130	LOC_Os11g10330	LOC_Os01g62420
LOC_Os07g41660	LOC_Os07g36544	LOC_Os02g02770	LOC_Os06g12040	LOC_Os06g05640	LOC_Os01g62430
LOC_Os01g10140	LOC_Os10g26150	LOC_Os01g40094	LOC_Os05g29000	LOC_Os08g32910	LOC_Os01g64730
LOC_Os11g33270	LOC_Os01g62420	LOC_Os08g33440	LOC_Os04g47140	LOC_Os03g19380	LOC_Os04g54210
LOC_Os04g56180	LOC_Os01g62430	LOC_Os02g49770	LOC_Os02g56550	LOC_Os06g04620	LOC_Os10g13700
LOC_Os03g55220	LOC_Os01g64730	LOC_Os09g28200	LOC_Os07g48520	LOC_Os04g57140	LOC_Os04g59630
LOC_Os03g04770	LOC_Os01g06240	LOC_Os06g50659	LOC_Os07g10130	LOC_Os09g39330	LOC_Os08g36500
LOC_Os02g37690	LOC_Os04g54210	LOC_Os04g54390	LOC_Os03g31750	LOC_Os05g11510	LOC_Os05g33380
LOC_Os10g36650	LOC_Os10g13700	LOC_Os12g06980	LOC_Os03g31679	LOC_Os04g51340	LOC_Os01g32770
LOC_Os07g38170	LOC_Os04g59630	LOC_Os04g33690	LOC_Os01g06836	LOC_Os10g35450	LOC_Os05g38710
LOC_Os04g54930	LOC_Os08g36500	LOC_Os01g65440	LOC_Os01g56390	LOC_Os10g34740	LOC_Os05g35410
LOC_Os10g06760	LOC_Os05g33380	LOC_Os04g42260	LOC_Os06g44380	LOC_Os02g05520	LOC_Os03g25510
LOC_Os10g40810	LOC_Os04g32190	LOC_Os03g27990	LOC_Os03g08630	LOC_Os08g09250	LOC_Os03g55240
LOC_Os06g49100	LOC_Os01g32770	LOC_Os06g50410	LOC_Os04g41320	LOC_Os03g12560	LOC_Os03g52370
LOC_Os04g50960	LOC_Os06g49350	LOC_Os09g36790	LOC_Os03g55704	LOC_Os01g48140	LOC_Os10g25130
LOC_Os11g04710	LOC_Os05g38710	LOC_Os07g41660	LOC_Os10g33620	LOC_Os03g49400	LOC_Os02g12380
LOC_Os06g16290	LOC_Os05g35410	LOC_Os01g10140	LOC_Os03g57990	LOC_Os10g17100	LOC_Os08g02996
LOC_Os03g62270	LOC_Os03g25510	LOC_Os11g33270	LOC_Os01g36930	LOC_Os02g05330	LOC_Os04g20164
LOC_Os03g20680	LOC_Os03g19000	LOC_Os04g56180	LOC_Os10g36170	LOC_Os06g20310	LOC_Os02g41630
LOC_Os11g47970	LOC_Os03g55240	LOC_Os03g55220	LOC_Os12g41560	LOC_Os05g19620	LOC_Os03g20720
LOC_Os01g67210	LOC_Os03g52370	LOC_Os08g32520	LOC_Os09g37949	LOC_Os07g04150	LOC_Os05g05290
LOC_Os06g15620	LOC_Os10g25130	LOC_Os09g39410	LOC_Os08g25050	LOC_Os01g17020	LOC_Os06g17030
LOC_Os01g36660	LOC_Os02g12380	LOC_Os03g04770	LOC_Os05g41930	LOC_Os05g25870	LOC_Os06g12230
LOC_Os03g58230	LOC_Os06g36450	LOC_Os02g37690	LOC_Os04g37950	LOC_Os04g51110	LOC_Os04g32920
LOC_Os05g32420	LOC_Os08g02996	LOC_Os11g09180	LOC_Os05g19110	LOC_Os05g46770	LOC_Os12g36870
LOC_Os02g37060	LOC_Os04g20164	LOC_Os10g36650	LOC_Os09g10054	LOC_Os01g21990	LOC_Os07g08240
LOC_Os03g21730	LOC_Os02g41630	LOC_Os07g38170	LOC_Os06g45580	LOC_Os05g32730	LOC_Os01g64450
LOC_Os02g58390	LOC_Os03g20720	LOC_Os04g54930	LOC_Os05g36150	LOC_Os01g15300	LOC_Os09g01960
LOC_Os12g13174	LOC_Os05g05290	LOC_Os10g06760	LOC_Os09g31446	LOC_Os10g40770	LOC_Os12g32230
LOC_Os04g30720	LOC_Os03g49524	LOC_Os10g40810	LOC_Os05g51440	LOC_Os08g19590	LOC_Os10g17940
LOC_Os02g43640	LOC_Os06g17030	LOC_Os06g49100	LOC_Os06g36270	LOC_Os08g05310	LOC_Os01g39330
LOC_Os08g17160	LOC_Os03g29540	LOC_Os04g50960	LOC_Os07g02900	LOC_Os08g10010	LOC_Os07g09760
LOC_Os01g61330	LOC_Os06g12230	LOC_Os07g10370	LOC_Os01g49760	LOC_Os02g55050	LOC_Os05g03865
LOC_Os02g52780	LOC_Os04g32920	LOC_Os11g04710	LOC_Os04g37760	LOC_Os08g23710	LOC_Os11g04560
LOC_Os04g02510	LOC_Os12g36870	LOC_Os01g47780	LOC_Os02g39850	LOC_Os05g49820	LOC_Os11g12240
LOC_Os07g29190	LOC_Os07g08240	LOC_Os04g14150	LOC_Os11g26130	LOC_Os01g14610	LOC_Os04g59430
LOC_Os05g37160	LOC_Os01g64450	LOC_Os06g16290	LOC_Os07g44050	LOC_Os10g40100	LOC_Os07g29630
LOC_Os04g34240	LOC_Os09g01960	LOC_Os03g62270	LOC_Os05g46420	LOC_Os01g07420	LOC_Os01g04920
LOC_Os06g47600	LOC_Os12g32230	LOC_Os03g20680	LOC_Os01g54850	LOC_Os05g22870	LOC_Os03g04890
LOC_Os04g42340	LOC_Os10g17940	LOC_Os11g47970	LOC_Os12g03530	LOC_Os12g04750	LOC_Os04g47300
LOC_Os03g01470	LOC_Os01g39330	LOC_Os02g42134	LOC_Os07g43710	LOC_Os05g43770	LOC_Os07g35560
LOC_Os04g58780	LOC_Os07g09760	LOC_Os01g67210	LOC_Os11g01480	LOC_Os07g05480	LOC_Os05g48040
LOC_Os04g28260	LOC_Os05g03865	LOC_Os06g15620	LOC_Os08g05270	LOC_Os11g04990	LOC_Os03g19840
LOC_Os12g39700	LOC_Os11g04560	LOC_Os03g46070	LOC_Os06g02210	LOC_Os10g40824	LOC_Os02g09410
LOC_Os01g01030	LOC_Os11g12240	LOC_Os10g38050	LOC_Os05g35500	LOC_Os12g04490	LOC_Os02g12820
LOC_Os11g19730	LOC_Os04g59430	LOC_Os01g36660	LOC_Os01g08420	LOC_Os10g32470	LOC_Os08g40690
LOC_Os05g02070	LOC_Os07g29630	LOC_Os03g58230	LOC_Os09g12790	LOC_Os09g23350	LOC_Os11g37230
LOC_Os06g35970	LOC_Os01g04920	LOC_Os05g32420	LOC_Os10g37480	LOC_Os01g14670	LOC_Os05g37140
LOC_Os09g32540	LOC_Os03g04890	LOC_Os02g37060	LOC_Os04g45280	LOC_Os04g53760	LOC_Os04g47320
LOC_Os01g09580	LOC_Os04g47300	LOC_Os03g21730	LOC_Os10g02930	LOC_Os07g43925	LOC_Os02g46910
LOC_Os04g55570	LOC_Os01g06560	LOC_Os02g58390	LOC_Os03g58630	LOC_Os09g34300	LOC_Os01g11150
LOC_Os02g55130	LOC_Os07g35560	LOC_Os12g13174	LOC_Os05g02940	LOC_Os08g45060	LOC_Os04g47370
LOC_Os01g09450	LOC_Os05g48040	LOC_Os03g08790	LOC_Os07g30154	LOC_Os06g13640	LOC_Os05g10625
LOC_Os04g39150	LOC_Os03g19840	LOC_Os04g30720	LOC_Os03g19600	LOC_Os07g22600	LOC_Os03g06390
LOC_Os06g09230	LOC_Os02g09410	LOC_Os02g43640	LOC_Os02g44880	LOC_Os03g41820	LOC_Os08g25720
LOC_Os06g11310	LOC_Os02g12820	LOC_Os08g17160	LOC_Os02g18850	LOC_Os08g01514	LOC_Os04g10160
LOC_Os07g47090	LOC_Os08g40690	LOC_Os08g28790	LOC_Os12g24530	LOC_Os05g43970	LOC_Os02g53750
LOC_Os02g53000	LOC_Os11g37230	LOC_Os01g61330	LOC_Os06g40370	LOC_Os01g36860	LOC_Os06g14870
LOC_Os01g62630	LOC_Os05g37140	LOC_Os10g11310	LOC_Os08g09830	LOC_Os05g09640	LOC_Os01g33514
LOC_Os02g41904	LOC_Os04g47320	LOC_Os02g52780	LOC_Os04g57300	LOC_Os04g40830	LOC_Os12g41640
LOC_Os09g02130	LOC_Os02g46910	LOC_Os04g02510	LOC_Os03g55430	LOC_Os01g32090	LOC_Os09g04430
LOC_Os01g56620	LOC_Os01g11150	LOC_Os07g29190	LOC_Os10g26500	LOC_Os11g38170	LOC_Os06g05910
LOC_Os05g39120	LOC_Os04g47370	LOC_Os05g37160	LOC_Os01g47290	LOC_Os01g09540	LOC_Os01g03890
LOC_Os06g37510	LOC_Os05g10625	LOC_Os04g34240	LOC_Os04g56430	LOC_Os01g49290	LOC_Os07g33780
LOC_Os11g04320	LOC_Os03g06390	LOC_Os06g47600	LOC_Os12g18110	LOC_Os07g18710	LOC_Os03g51459
LOC_Os05g32680	LOC_Os01g11480	LOC_Os04g42340	LOC_Os04g02140	LOC_Os05g46950	LOC_Os03g20600
LOC_Os08g44420	LOC_Os08g25720	LOC_Os10g31040	LOC_Os03g13450	LOC_Os10g25810	LOC_Os10g33540
LOC_Os12g13100	LOC_Os04g10160	LOC_Os07g47700	LOC_Os01g09010	LOC_Os12g41500	LOC_Os02g37490
LOC_Os09g37600	LOC_Os02g53750	LOC_Os07g44850	LOC_Os01g16190	LOC_Os05g39390	LOC_Os05g32140
LOC_Os05g15510	LOC_Os03g37570	LOC_Os03g01470	LOC_Os11g32500	LOC_Os12g07010	LOC_Os01g41430
LOC_Os09g28600	LOC_Os06g49340	LOC_Os04g45810	LOC_Os12g04204	LOC_Os03g47120	LOC_Os02g04170
LOC_Os02g48184	LOC_Os06g14870	LOC_Os04g58780	LOC_Os01g07390	LOC_Os01g58080	LOC_Os10g30150
LOC_Os02g56490	LOC_Os01g33514	LOC_Os04g28260	LOC_Os01g61044	LOC_Os05g43130	LOC_Os01g08110
LOC_Os01g62980	LOC_Os12g41640	LOC_Os12g39700	LOC_Os03g42730	LOC_Os06g17840	LOC_Os03g07600
LOC_Os01g70560	LOC_Os09g04430	LOC_Os01g01030	LOC_Os04g52500	LOC_Os03g32526	LOC_Os01g04450
LOC_Os05g33840	LOC_Os06g05910	LOC_Os07g01820	LOC_Os08g33160	LOC_Os03g15180	LOC_Os02g27360
LOC_Os01g50030	LOC_Os01g03890	LOC_Os11g19730	LOC_Os06g34400	LOC_Os06g43044	LOC_Os06g30970
LOC_Os10g37850	LOC_Os07g33780	LOC_Os05g02070	LOC_Os03g22550	LOC_Os02g01520	LOC_Os10g39770
LOC_Os04g13160	LOC_Os11g08440	LOC_Os06g35970	LOC_Os01g64280	LOC_Os08g25390	LOC_Os05g45020
LOC_Os07g40130	LOC_Os03g51459	LOC_Os03g39690	LOC_Os07g05840	LOC_Os03g64050	LOC_Os03g08460
LOC_Os01g55000	LOC_Os02g08230	LOC_Os09g32540	LOC_Os02g01590	LOC_Os08g06050	LOC_Os10g38590
LOC_Os03g61570	LOC_Os07g44410	LOC_Os01g09580	LOC_Os08g42410	LOC_Os02g36340	LOC_Os01g09900
LOC_Os02g17710	LOC_Os03g20600	LOC_Os04g55570	LOC_Os02g49830	LOC_Os03g02780	LOC_Os03g53150
LOC_Os05g05470	LOC_Os10g33540	LOC_Os02g55130	LOC_Os01g70180	LOC_Os01g59580	LOC_Os02g26810
LOC_Os11g37670	LOC_Os01g10040	LOC_Os03g25440	LOC_Os03g05049	LOC_Os10g30640	LOC_Os01g54480
LOC_Os03g23980	LOC_Os02g37490	LOC_Os04g28860	LOC_Os03g55150	LOC_Os10g41360	LOC_Os04g49520
LOC_Os08g02094	LOC_Os05g32140	LOC_Os01g09450	LOC_Os04g32490	LOC_Os04g53780	LOC_Os02g27480
LOC_Os07g44830	LOC_Os04g52130	LOC_Os01g67040	LOC_Os09g15480	LOC_Os01g11460	LOC_Os05g49120
LOC_Os02g57540	LOC_Os01g41430	LOC_Os04g39150	LOC_Os08g17600	LOC_Os09g25620	LOC_Os01g37960
LOC_Os07g09690	LOC_Os02g04170	LOC_Os06g09230	LOC_Os09g39660	LOC_Os01g73880	LOC_Os03g44140
LOC_Os05g02300	LOC_Os01g02170	LOC_Os06g11310	LOC_Os05g36190	LOC_Os11g31800	LOC_Os04g57720
LOC_Os03g60620	LOC_Os10g30150	LOC_Os07g47090	LOC_Os06g19070	LOC_Os06g03099	LOC_Os01g54890
LOC_Os05g23924	LOC_Os01g08110	LOC_Os10g28320	LOC_Os03g59620	LOC_Os01g36890	LOC_Os08g43210
LOC_Os09g38710	LOC_Os03g07600	LOC_Os06g30370	LOC_Os08g34040	LOC_Os06g39390	LOC_Os03g08900
LOC_Os09g23220	LOC_Os01g04450	LOC_Os02g53000	LOC_Os05g34830	LOC_Os02g06150	LOC_Os02g55890
LOC_Os03g11840	LOC_Os02g27360	LOC_Os01g03170	LOC_Os05g45310	LOC_Os07g22390	LOC_Os03g58890
LOC_Os01g47180	LOC_Os06g30970	LOC_Os01g62630	LOC_Os03g15330	LOC_Os01g14090	LOC_Os01g49529
LOC_Os07g31380	LOC_Os10g39770	LOC_Os02g07770	LOC_Os06g44040	LOC_Os03g52070	LOC_Os01g04750
LOC_Os03g08850	LOC_Os05g45020	LOC_Os02g41904	LOC_Os07g43322	LOC_Os12g13320	LOC_Os10g03850
LOC_Os04g58200	LOC_Os03g08460	LOC_Os02g57790	LOC_Os01g63800	LOC_Os09g14680	LOC_Os06g09960
LOC_Os03g59670	LOC_Os10g38590	LOC_Os09g02130	LOC_Os07g13834	LOC_Os11g40410	LOC_Os07g42834
LOC_Os02g41800	LOC_Os01g09900	LOC_Os03g63900	LOC_Os08g38880	LOC_Os02g30624	LOC_Os02g11980
LOC_Os01g68870	LOC_Os03g53150	LOC_Os01g56620	LOC_Os03g59470	LOC_Os08g32610	LOC_Os01g16140
LOC_Os03g10680	LOC_Os02g26810	LOC_Os05g39120	LOC_Os02g51410	LOC_Os06g22810	LOC_Os02g28110
LOC_Os09g32550	LOC_Os03g01650	LOC_Os06g37510	LOC_Os06g32730	LOC_Os08g40630	LOC_Os06g12450
LOC_Os08g39270	LOC_Os01g54480	LOC_Os08g07010	LOC_Os08g33810	LOC_Os06g15330	LOC_Os01g43750
LOC_Os11g43590	LOC_Os04g49520	LOC_Os11g04320	LOC_Os06g01450	LOC_Os07g48610	LOC_Os11g29870
LOC_Os03g07450	LOC_Os02g27480	LOC_Os05g32680	LOC_Os01g70540	LOC_Os09g34950	LOC_Os10g40740
LOC_Os01g60650	LOC_Os05g49120	LOC_Os08g44420	LOC_Os01g57440	LOC_Os10g02814	LOC_Os09g31040
LOC_Os03g61090	LOC_Os06g04990	LOC_Os12g13100	LOC_Os05g40770	LOC_Os11g39350	LOC_Os05g10620
LOC_Os03g19436	LOC_Os01g37960	LOC_Os09g37600	LOC_Os12g44100	LOC_Os08g15010	LOC_Os08g04130
LOC_Os09g25000	LOC_Os03g44140	LOC_Os01g28500	LOC_Os06g04940	LOC_Os03g40390	LOC_Os01g58130
LOC_Os10g25450	LOC_Os04g57720	LOC_Os05g15510	LOC_Os02g39530	LOC_Os08g09940	LOC_Os08g42750
LOC_Os03g12140	LOC_Os01g54890	LOC_Os09g28600	LOC_Os03g60080	LOC_Os01g11710	LOC_Os09g27010
LOC_Os08g03560	LOC_Os08g43210	LOC_Os02g48184	LOC_Os08g08440	LOC_Os04g01140	LOC_Os03g25490
LOC_Os06g11980	LOC_Os03g08900	LOC_Os02g56490	LOC_Os08g07720	LOC_Os10g30300	LOC_Os07g26550
LOC_Os12g43940	LOC_Os02g55890	LOC_Os07g09970	LOC_Os02g10510	LOC_Os03g22740	LOC_Os05g25920
LOC_Os12g29980	LOC_Os03g58890	LOC_Os01g62980	LOC_Os01g11160	LOC_Os06g33250	LOC_Os04g54310
LOC_Os04g45000	LOC_Os01g49529	LOC_Os01g70560	LOC_Os04g49510	LOC_Os01g46400	LOC_Os12g30520
LOC_Os11g01340	LOC_Os01g04750	LOC_Os05g33840	LOC_Os05g33880	LOC_Os02g16640	LOC_Os02g35490
LOC_Os10g40600	LOC_Os10g03850	LOC_Os01g50030	LOC_Os04g38680	LOC_Os03g59610	LOC_Os02g44820
LOC_Os10g36390	LOC_Os06g09960	LOC_Os10g37850	LOC_Os01g39960	LOC_Os05g33900	LOC_Os01g40260
LOC_Os07g37620	LOC_Os07g42834	LOC_Os04g13160	LOC_Os10g23060	LOC_Os06g13215	LOC_Os04g52650
LOC_Os06g37010	LOC_Os02g11980	LOC_Os05g31670	LOC_Os06g22380	LOC_Os03g39940	LOC_Os10g36980
LOC_Os12g32620	LOC_Os01g16140	LOC_Os07g40130	LOC_Os03g02150	LOC_Os01g22640	LOC_Os11g47520
LOC_Os11g13930	LOC_Os02g28110	LOC_Os08g40590	LOC_Os03g20190	LOC_Os02g10090	LOC_Os01g66544
LOC_Os04g57530	LOC_Os08g24400	LOC_Os01g55000	LOC_Os03g12550	LOC_Os05g49290	LOC_Os10g39680
LOC_Os04g28820	LOC_Os06g12450	LOC_Os03g61570	LOC_Os08g40110	LOC_Os03g58720	LOC_Os09g31400
LOC_Os07g37350	LOC_Os01g43750	LOC_Os02g17710	LOC_Os05g08950	LOC_Os11g16550	LOC_Os02g46690
LOC_Os09g27060	LOC_Os01g41810	LOC_Os05g05470	LOC_Os02g54780	LOC_Os03g47930	LOC_Os11g47560
LOC_Os05g32760	LOC_Os06g08250	LOC_Os11g37670	LOC_Os04g38520	LOC_Os03g11550	LOC_Os10g26700
LOC_Os10g07450	LOC_Os11g29870	LOC_Os03g23980	LOC_Os02g33070	LOC_Os09g36900	LOC_Os05g44930
LOC_Os05g23393	LOC_Os10g40740	LOC_Os10g06000	LOC_Os08g06100	LOC_Os01g68230	LOC_Os11g47870
LOC_Os10g40614	LOC_Os09g31040	LOC_Os01g14640	LOC_Os09g28480	LOC_Os03g39160	LOC_Os08g42590
LOC_Os12g04480	LOC_Os05g10620	LOC_Os08g02094	LOC_Os02g40620	LOC_Os07g44740	LOC_Os12g36880
LOC_Os01g50700	LOC_Os08g04130	LOC_Os07g44830	LOC_Os02g32580	LOC_Os04g53640	LOC_Os01g54340
LOC_Os11g02369	LOC_Os01g58130	LOC_Os02g16540	LOC_Os02g42314	LOC_Os03g31134	LOC_Os10g37830
LOC_Os10g34230	LOC_Os08g42750	LOC_Os02g57540	LOC_Os06g13030	LOC_Os04g35510	LOC_Os04g59330
LOC_Os04g46350	LOC_Os09g27010	LOC_Os07g09690	LOC_Os01g11110	LOC_Os02g51750	LOC_Os03g61470
LOC_Os05g04820	LOC_Os03g25490	LOC_Os05g02300	LOC_Os11g31570	LOC_Os06g39640	LOC_Os02g26770
LOC_Os02g07190	LOC_Os07g26550	LOC_Os06g38120	LOC_Os04g03164	LOC_Os09g25784	LOC_Os03g32230
LOC_Os07g26900	LOC_Os05g25920	LOC_Os11g29500	LOC_Os06g05390	LOC_Os07g22220	LOC_Os02g50710
LOC_Os12g06270	LOC_Os04g54310	LOC_Os03g60620	LOC_Os09g29420	LOC_Os03g04169	LOC_Os11g35300
LOC_Os03g38050	LOC_Os12g40930	LOC_Os05g23924	LOC_Os01g09220	LOC_Os01g62100	LOC_Os04g12970
LOC_Os08g12840	LOC_Os12g30520	LOC_Os09g38710	LOC_Os11g06440	LOC_Os05g27820	LOC_Os04g57850
LOC_Os10g31930	LOC_Os02g35490	LOC_Os09g23220	LOC_Os01g24010	LOC_Os10g34540	LOC_Os11g37960
LOC_Os02g07030	LOC_Os02g44820	LOC_Os06g13390	LOC_Os01g51570	LOC_Os02g36380	LOC_Os05g50710
LOC_Os08g37040	LOC_Os01g40260	LOC_Os03g11840	LOC_Os08g36630	LOC_Os01g40670	LOC_Os04g54240
LOC_Os02g06760	LOC_Os04g52650	LOC_Os01g47180	LOC_Os05g09500	LOC_Os02g55120	LOC_Os03g19260
LOC_Os12g32450	LOC_Os10g36980	LOC_Os07g31380	LOC_Os07g32550	LOC_Os07g44700	LOC_Os05g15530
LOC_Os01g47400	LOC_Os02g33710	LOC_Os03g08850	LOC_Os04g52390	LOC_Os04g41910	LOC_Os02g39400
LOC_Os01g64820	LOC_Os11g47520	LOC_Os04g58200	LOC_Os01g55940	LOC_Os02g27594	LOC_Os01g38980
LOC_Os07g23660	LOC_Os07g41340	LOC_Os03g59670	LOC_Os04g54830	LOC_Os03g54970	LOC_Os10g30560
LOC_Os03g06510	LOC_Os01g66544	LOC_Os02g41800	LOC_Os03g60630	LOC_Os06g46670	LOC_Os05g09020
LOC_Os07g06620	LOC_Os10g39680	LOC_Os01g68870	LOC_Os04g56710	LOC_Os07g05610	LOC_Os10g32400
LOC_Os01g08470	LOC_Os09g31400	LOC_Os03g10680	LOC_Os11g03780	LOC_Os05g44060	LOC_Os02g49710
LOC_Os04g53950	LOC_Os02g46690	LOC_Os09g32550	LOC_Os10g18364	LOC_Os01g67960	LOC_Os09g31000
LOC_Os12g39830	LOC_Os11g47560	LOC_Os08g39270	LOC_Os12g24240	LOC_Os08g38980	LOC_Os09g11630
LOC_Os01g12650	LOC_Os10g26700	LOC_Os11g43590	LOC_Os07g41830	LOC_Os10g36530	LOC_Os02g50460
LOC_Os11g31190	LOC_Os05g44930	LOC_Os01g14110	LOC_Os01g65890	LOC_Os05g48050	LOC_Os03g55670
LOC_Os08g05690	LOC_Os11g47870	LOC_Os03g07450	LOC_Os03g50970	LOC_Os03g47010	LOC_Os02g42590
LOC_Os03g18710	LOC_Os08g42590	LOC_Os01g60650	LOC_Os04g42650	LOC_Os10g41450	LOC_Os01g27210
LOC_Os03g39230	LOC_Os12g36880	LOC_Os12g04410	LOC_Os11g30620	LOC_Os02g47220	LOC_Os12g36860
LOC_Os10g04180	LOC_Os01g54340	LOC_Os03g61090	LOC_Os02g18070	LOC_Os12g37630	LOC_Os04g44820
LOC_Os05g44560	LOC_Os10g37830	LOC_Os03g19436	LOC_Os04g41380	LOC_Os10g07978	LOC_Os07g43120
LOC_Os03g15460	LOC_Os04g59330	LOC_Os09g25000	LOC_Os04g51410	LOC_Os11g24610	LOC_Os04g42760
LOC_Os03g44580	LOC_Os03g61470	LOC_Os10g25450	LOC_Os01g10990	LOC_Os01g40640	LOC_Os03g62230
LOC_Os06g03820	LOC_Os02g26770	LOC_Os03g12140	LOC_Os02g54820	LOC_Os01g04600	LOC_Os11g37900
LOC_Os06g17390	LOC_Os12g02320	LOC_Os08g03560	LOC_Os04g43410	LOC_Os03g20410	LOC_Os01g04660
LOC_Os04g05070	LOC_Os03g32230	LOC_Os06g11980	LOC_Os05g29676	LOC_Os04g25784	LOC_Os08g04210
LOC_Os11g10460	LOC_Os02g50710	LOC_Os04g08280	LOC_Os11g02424	LOC_Os04g38920	LOC_Os11g47610
LOC_Os12g42420	LOC_Os11g35300	LOC_Os12g43940	LOC_Os12g42900	LOC_Os05g41910	LOC_Os06g47720
LOC_Os01g47130	LOC_Os04g12970	LOC_Os04g53190	LOC_Os10g42410	LOC_Os06g41040	LOC_Os02g13360
LOC_Os05g46550	LOC_Os04g57850	LOC_Os05g04410	LOC_Os04g35300	LOC_Os01g40110	LOC_Os06g03520
LOC_Os01g63770	LOC_Os11g37960	LOC_Os12g29980	LOC_Os01g60690	LOC_Os03g19570	LOC_Os05g34490
LOC_Os01g57420	LOC_Os05g50710	LOC_Os04g45000	LOC_Os06g21380	LOC_Os10g25110	LOC_Os10g05660
LOC_Os09g27590	LOC_Os04g54240	LOC_Os02g47190	LOC_Os01g03520	LOC_Os04g53130	LOC_Os04g13220
LOC_Os11g07460	LOC_Os03g19260	LOC_Os11g01340	LOC_Os01g53079	LOC_Os05g46270	LOC_Os01g73500
LOC_Os01g51360	LOC_Os05g06940	LOC_Os08g27210	LOC_Os04g59420	LOC_Os07g42280	LOC_Os09g09650
LOC_Os01g18050	LOC_Os03g51530	LOC_Os10g40600	LOC_Os08g43510	LOC_Os12g06060	LOC_Os05g44770
LOC_Os02g15810	LOC_Os05g15530	LOC_Os06g01440	LOC_Os04g55720	LOC_Os03g12590	LOC_Os07g08410
LOC_Os02g45010	LOC_Os02g39400	LOC_Os10g36390	LOC_Os12g40530	LOC_Os04g42490	LOC_Os07g33440
LOC_Os10g32930	LOC_Os01g38980	LOC_Os07g37620	LOC_Os04g46450	LOC_Os09g21760	LOC_Os06g37280
LOC_Os02g40410	LOC_Os10g30560	LOC_Os06g37010	LOC_Os04g25060	LOC_Os05g03120	LOC_Os02g34580
LOC_Os12g34840	LOC_Os05g09020	LOC_Os12g32620	LOC_Os09g36100	LOC_Os02g38970	LOC_Os05g30210
LOC_Os02g33450	LOC_Os10g32400	LOC_Os11g13930	LOC_Os02g06560	LOC_Os02g55420	LOC_Os08g34150
LOC_Os07g38290	LOC_Os02g49710	LOC_Os06g07560	LOC_Os11g05780	LOC_Os01g55410	LOC_Os07g47670
LOC_Os01g66110	LOC_Os09g31000	LOC_Os04g57530	LOC_Os01g48020	LOC_Os04g46730	LOC_Os06g40120
LOC_Os05g50270	LOC_Os09g11630	LOC_Os01g03390	LOC_Os05g11140	LOC_Os04g44640	LOC_Os12g02040
LOC_Os05g34320	LOC_Os02g50460	LOC_Os04g28820	LOC_Os03g25850	LOC_Os01g02840	LOC_Os03g40194
LOC_Os01g59510	LOC_Os03g55670	LOC_Os07g37350	LOC_Os07g01940	LOC_Os01g62650	LOC_Os03g13140
LOC_Os03g39020	LOC_Os02g42590	LOC_Os09g27060	LOC_Os07g10480	LOC_Os02g07870	LOC_Os05g48930
LOC_Os03g57460	LOC_Os01g27210	LOC_Os11g42960	LOC_Os05g07210	LOC_Os01g54870	LOC_Os07g39630
LOC_Os03g43670	LOC_Os12g36860	LOC_Os05g32760	LOC_Os02g55340	LOC_Os06g16280	LOC_Os10g31330
LOC_Os05g38740	LOC_Os08g01710	LOC_Os10g07450	LOC_Os01g20930	LOC_Os12g42090	LOC_Os05g11900
LOC_Os02g44870	LOC_Os04g44820	LOC_Os05g23393	LOC_Os03g61060	LOC_Os02g21580	LOC_Os01g20030
LOC_Os01g67090	LOC_Os01g09030	LOC_Os10g40614	LOC_Os10g41560	LOC_Os08g45190	LOC_Os02g13960
LOC_Os04g47580	LOC_Os07g43120	LOC_Os12g04480	LOC_Os05g41940	LOC_Os03g16570	LOC_Os07g37760
LOC_Os12g36100	LOC_Os04g42760	LOC_Os01g50700	LOC_Os01g48790	LOC_Os01g46510	LOC_Os11g10710
LOC_Os12g07160	LOC_Os03g62230	LOC_Os11g02369	LOC_Os05g23140	LOC_Os04g08180	LOC_Os10g40640
LOC_Os08g36320	LOC_Os09g17740	LOC_Os10g34230	LOC_Os11g19800	LOC_Os04g51460	LOC_Os06g38660
LOC_Os03g17500	LOC_Os11g37900	LOC_Os04g46350	LOC_Os05g33610	LOC_Os09g02260	LOC_Os12g07280
LOC_Os06g44310	LOC_Os01g04660	LOC_Os05g04820	LOC_Os11g31320	LOC_Os07g10890	LOC_Os12g36750
LOC_Os08g32500	LOC_Os04g46980	LOC_Os02g07190	LOC_Os03g07420	LOC_Os01g04910	LOC_Os03g12510
LOC_Os01g72700	LOC_Os08g04210	LOC_Os07g26900	LOC_Os06g23530	LOC_Os10g33310	LOC_Os03g01014
LOC_Os09g21740	LOC_Os11g47610	LOC_Os12g06270	LOC_Os07g03279	LOC_Os02g53860	LOC_Os06g04220
LOC_Os06g46500	LOC_Os06g47720	LOC_Os03g38050	LOC_Os05g45450	LOC_Os03g18400	LOC_Os04g51150
LOC_Os01g69080	LOC_Os02g13360	LOC_Os11g43390	LOC_Os09g24320	LOC_Os01g09800	LOC_Os05g44922
LOC_Os04g19140	LOC_Os06g03520	LOC_Os08g12840	LOC_Os07g16030	LOC_Os03g02270	LOC_Os07g44070
LOC_Os08g29200	LOC_Os05g34490	LOC_Os10g31930	LOC_Os05g22894	LOC_Os01g60910	LOC_Os06g28790
LOC_Os12g17530	LOC_Os10g05660	LOC_Os02g07030	LOC_Os11g11950	LOC_Os12g27840	LOC_Os12g29330
LOC_Os05g06780	LOC_Os04g13220	LOC_Os08g37040	LOC_Os08g37660	LOC_Os05g43576	LOC_Os05g40700
LOC_Os03g50860	LOC_Os01g73500	LOC_Os02g06760	LOC_Os07g46620	LOC_Os07g33790	LOC_Os11g11960
LOC_Os02g44654	LOC_Os09g09650	LOC_Os12g32450	LOC_Os04g37550	LOC_Os02g06070	LOC_Os08g25140
LOC_Os01g57050	LOC_Os05g44770	LOC_Os01g47400	LOC_Os04g45710	LOC_Os10g41190	LOC_Os05g51470
LOC_Os02g10490	LOC_Os07g08410	LOC_Os01g64820	LOC_Os08g43430	LOC_Os01g62800	LOC_Os03g32420
LOC_Os03g51230	LOC_Os07g33440	LOC_Os07g23660	LOC_Os07g33720	LOC_Os01g31800	LOC_Os03g12230
LOC_Os08g37890	LOC_Os05g39790	LOC_Os03g06510	LOC_Os04g45290	LOC_Os02g13660	LOC_Os11g33050
LOC_Os07g22580	LOC_Os06g37280	LOC_Os07g06620	LOC_Os08g32100	LOC_Os01g06050	LOC_Os09g19970
LOC_Os02g51550	LOC_Os04g47740	LOC_Os01g08470	LOC_Os03g12820	LOC_Os01g72890	LOC_Os02g11790
LOC_Os02g56520	LOC_Os06g51530	LOC_Os12g43490	LOC_Os05g51570	LOC_Os10g32540	LOC_Os01g07730
LOC_Os01g36240	LOC_Os02g34580	LOC_Os04g53950	LOC_Os07g10550	LOC_Os04g24710	LOC_Os09g28180
LOC_Os03g01530	LOC_Os05g30210	LOC_Os12g39830	LOC_Os05g43300	LOC_Os08g02900	LOC_Os04g31790
LOC_Os01g12440	LOC_Os08g34150	LOC_Os01g12650	LOC_Os05g39380	LOC_Os03g55360	LOC_Os09g07130
LOC_Os01g08520	LOC_Os07g47670	LOC_Os11g31190	LOC_Os11g40590	LOC_Os03g13560	LOC_Os04g44510
LOC_Os01g67540	LOC_Os06g14180	LOC_Os10g10260	LOC_Os11g01040	LOC_Os07g48410	LOC_Os01g06740
LOC_Os01g19170	LOC_Os06g40120	LOC_Os06g47630	LOC_Os01g65720	LOC_Os03g01980	LOC_Os09g35790
LOC_Os03g22360	LOC_Os12g02040	LOC_Os10g32810	LOC_Os07g44860	LOC_Os11g03570	LOC_Os04g58190
LOC_Os11g45990	LOC_Os03g40194	LOC_Os08g05690	LOC_Os01g31810	LOC_Os01g54010	LOC_Os06g07420
LOC_Os03g10260	LOC_Os03g13140	LOC_Os03g18710	LOC_Os01g58240	LOC_Os12g02910	LOC_Os02g07690
LOC_Os02g40260	LOC_Os05g48930	LOC_Os03g39230	LOC_Os09g01690	LOC_Os05g36090	LOC_Os02g55610
LOC_Os02g56540	LOC_Os07g39630	LOC_Os10g04180	LOC_Os11g35330	LOC_Os08g38820	LOC_Os01g61980
LOC_Os08g33100	LOC_Os10g31330	LOC_Os05g44560	LOC_Os02g13170	LOC_Os02g14190	LOC_Os04g10060
LOC_Os08g40180	LOC_Os05g11900	LOC_Os01g70600	LOC_Os01g63930	LOC_Os09g29630	LOC_Os02g33600
LOC_Os02g42560	LOC_Os03g05520	LOC_Os03g15460	LOC_Os03g17890	LOC_Os04g52606	LOC_Os12g12120
LOC_Os01g59760	LOC_Os04g48460	LOC_Os03g44580	LOC_Os07g04450	LOC_Os07g04190	LOC_Os07g33270
LOC_Os11g31980	LOC_Os01g20030	LOC_Os06g01660	LOC_Os07g02940	LOC_Os01g68010	LOC_Os10g28360
LOC_Os04g41280	LOC_Os02g13960	LOC_Os06g03820	LOC_Os10g34940	LOC_Os12g01160	LOC_Os01g61990
LOC_Os11g05556	LOC_Os05g03870	LOC_Os06g17390	LOC_Os06g03860	LOC_Os02g30470	LOC_Os12g05440
LOC_Os02g50910	LOC_Os07g37760	LOC_Os04g05070	LOC_Os06g01630	LOC_Os05g37330	LOC_Os06g47130
LOC_Os05g01350	LOC_Os11g10710	LOC_Os11g10460	LOC_Os03g49500	LOC_Os01g36580	LOC_Os01g65680
LOC_Os03g13010	LOC_Os10g40640	LOC_Os12g42420	LOC_Os03g16150	LOC_Os06g06770	LOC_Os02g09400
LOC_Os08g31760	LOC_Os02g56120	LOC_Os01g47130	LOC_Os04g48850	LOC_Os03g08370	LOC_Os04g13210
LOC_Os01g68589	LOC_Os06g38660	LOC_Os05g46550	LOC_Os05g18774	LOC_Os11g29380	LOC_Os03g37490
LOC_Os01g55280	LOC_Os12g07280	LOC_Os01g63770	LOC_Os02g42020	LOC_Os10g30690	LOC_Os03g11960
LOC_Os08g06420	LOC_Os06g45710	LOC_Os01g57420	LOC_Os02g52250	LOC_Os07g14700	LOC_Os04g27060
LOC_Os12g10630	LOC_Os12g36750	LOC_Os09g27590	LOC_Os09g32310	LOC_Os03g59310	LOC_Os05g10730
LOC_Os12g06130	LOC_Os03g12510	LOC_Os11g07460	LOC_Os01g40710	LOC_Os02g51030	LOC_Os03g05310
LOC_Os04g45910	LOC_Os03g01014	LOC_Os01g51360	LOC_Os01g59160	LOC_Os03g18360	LOC_Os05g30700
LOC_Os11g32950	LOC_Os08g26870	LOC_Os01g18050	LOC_Os01g16090	LOC_Os01g16010	LOC_Os02g32840
LOC_Os08g40060	LOC_Os06g04220	LOC_Os02g15810	LOC_Os09g29520	LOC_Os08g44450	LOC_Os01g19820
LOC_Os03g46640	LOC_Os11g30430	LOC_Os02g45010	LOC_Os02g56850	LOC_Os11g37510	LOC_Os06g05700
LOC_Os02g39000	LOC_Os02g56460	LOC_Os10g32930	LOC_Os01g64310	LOC_Os11g05140	LOC_Os01g04800
LOC_Os02g45570	LOC_Os04g51150	LOC_Os02g40410	LOC_Os03g04120	LOC_Os06g47544	LOC_Os04g54230
LOC_Os02g43970	LOC_Os05g44922	LOC_Os12g34840	LOC_Os01g46810	LOC_Os08g37790	LOC_Os02g15350
LOC_Os03g11370	LOC_Os07g44070	LOC_Os02g33450	LOC_Os07g04040	LOC_Os07g35985	LOC_Os12g03594
LOC_Os01g67100	LOC_Os06g28790	LOC_Os11g02054	LOC_Os10g04840	LOC_Os04g52310	LOC_Os11g02080
LOC_Os02g51950	LOC_Os12g29330	LOC_Os07g38290	LOC_Os12g36850	LOC_Os07g47110	LOC_Os01g57854
LOC_Os09g30250	LOC_Os05g40700	LOC_Os01g66110	LOC_Os06g51390	LOC_Os07g08320	LOC_Os10g40934
LOC_Os01g73980	LOC_Os11g11960	LOC_Os07g05740	LOC_Os11g02440	LOC_Os01g74340	LOC_Os06g39370
LOC_Os11g02740	LOC_Os01g38610	LOC_Os06g43620	LOC_Os04g32270	LOC_Os12g10784	LOC_Os02g47470
LOC_Os12g39920	LOC_Os08g25140	LOC_Os05g50270	LOC_Os10g33550	LOC_Os03g22880	LOC_Os07g42324
LOC_Os04g15920	LOC_Os05g51470	LOC_Os05g34320	LOC_Os11g29710	LOC_Os05g47520	LOC_Os02g36140
LOC_Os02g04970	LOC_Os03g32420	LOC_Os01g59510	LOC_Os01g20940	LOC_Os01g59800	LOC_Os02g58070
LOC_Os05g03530	LOC_Os03g12230	LOC_Os03g39020	LOC_Os07g34720	LOC_Os09g21796	LOC_Os12g35610
LOC_Os05g29010	LOC_Os11g33050	LOC_Os03g57460	LOC_Os03g04370	LOC_Os02g44930	LOC_Os10g42190
LOC_Os01g65260	LOC_Os09g19970	LOC_Os03g43670	LOC_Os05g50420	LOC_Os02g56510	LOC_Os11g47510
LOC_Os06g12280	LOC_Os02g11790	LOC_Os05g38740	LOC_Os06g11840	LOC_Os08g05670	LOC_Os12g42860
LOC_Os07g10630	LOC_Os01g07730	LOC_Os02g44870	LOC_Os01g24550	LOC_Os03g63400	LOC_Os10g38489
LOC_Os05g16240	LOC_Os09g28180	LOC_Os01g67090	LOC_Os04g33490	LOC_Os10g17990	LOC_Os05g30350
LOC_Os02g35100	LOC_Os11g35080	LOC_Os09g07350	LOC_Os02g44010	LOC_Os01g63354	LOC_Os03g43750
LOC_Os06g16050	LOC_Os03g55720	LOC_Os04g47580	LOC_Os04g40470	LOC_Os04g49860	LOC_Os03g02470
LOC_Os04g52880	LOC_Os04g31790	LOC_Os12g36100	LOC_Os01g14770	LOC_Os03g44300	LOC_Os05g44200
LOC_Os09g37910	LOC_Os09g07130	LOC_Os12g07160	LOC_Os06g45380	LOC_Os02g02770	LOC_Os09g04050
LOC_Os01g69060	LOC_Os05g37780	LOC_Os08g36320	LOC_Os05g03860	LOC_Os07g42900	LOC_Os02g46500
LOC_Os01g22010	LOC_Os04g44510	LOC_Os03g17500	LOC_Os12g28710	LOC_Os05g39000	LOC_Os09g16030
LOC_Os03g03790	LOC_Os01g06740	LOC_Os06g44310	LOC_Os09g34190	LOC_Os09g25050	LOC_Os10g33810
LOC_Os06g07220	LOC_Os09g35790	LOC_Os08g32500	LOC_Os03g06580	LOC_Os03g62388	LOC_Os03g59070
LOC_Os01g13320	LOC_Os04g58190	LOC_Os01g72700	LOC_Os07g32670	LOC_Os05g38170	LOC_Os04g54300
LOC_Os08g23810	LOC_Os10g26660	LOC_Os09g21740	LOC_Os04g46079	LOC_Os08g12780	LOC_Os06g01390
LOC_Os02g52460	LOC_Os06g07420	LOC_Os06g46500	LOC_Os04g56540	LOC_Os07g39980	LOC_Os01g64520
LOC_Os09g38440	LOC_Os09g39850	LOC_Os02g03790	LOC_Os02g41930	LOC_Os03g09230	LOC_Os11g03370
LOC_Os03g60340	LOC_Os02g07690	LOC_Os01g69080	LOC_Os04g31350	LOC_Os06g20354	LOC_Os12g12080
LOC_Os08g01680	LOC_Os02g55610	LOC_Os07g41650	LOC_Os01g27240	LOC_Os04g28040	LOC_Os09g28354
LOC_Os07g26630	LOC_Os01g61980	LOC_Os04g19140	LOC_Os07g39010	LOC_Os07g03240	LOC_Os11g04409
LOC_Os01g53990	LOC_Os04g10060	LOC_Os08g29200	LOC_Os03g23050	LOC_Os08g33440	LOC_Os11g47550
LOC_Os08g13350	LOC_Os02g33600	LOC_Os12g17530	LOC_Os03g16480	LOC_Os04g53350	LOC_Os02g49720
LOC_Os01g07660	LOC_Os12g12120	LOC_Os05g06780	LOC_Os11g01010	LOC_Os06g08110	LOC_Os08g04240
LOC_Os09g27820	LOC_Os08g37470	LOC_Os03g50860	LOC_Os03g51700	LOC_Os02g52840	LOC_Os03g60210
LOC_Os05g45770	LOC_Os07g33270	LOC_Os01g59530	LOC_Os07g14150	LOC_Os03g54040	LOC_Os01g53430
LOC_Os06g19380	LOC_Os10g28360	LOC_Os02g44654	LOC_Os08g31850	LOC_Os01g22660	LOC_Os04g53998
LOC_Os02g24270	LOC_Os01g61990	LOC_Os04g45730	LOC_Os01g45830	LOC_Os01g02860	LOC_Os07g38260
LOC_Os05g30820	LOC_Os12g05440	LOC_Os01g57050	LOC_Os04g58280	LOC_Os03g56620	LOC_Os03g19020
LOC_Os01g42070	LOC_Os06g47130	LOC_Os11g02750	LOC_Os05g43280	LOC_Os01g48980	LOC_Os06g48040
LOC_Os05g45340	LOC_Os01g65680	LOC_Os02g10490	LOC_Os11g38610	LOC_Os05g45890	LOC_Os02g04650
LOC_Os05g03540	LOC_Os02g09400	LOC_Os03g51230	LOC_Os02g49190	LOC_Os02g26140	LOC_Os06g11240
LOC_Os05g45930	LOC_Os04g13210	LOC_Os07g41050	LOC_Os05g01560	LOC_Os03g16580	LOC_Os09g29200
LOC_Os08g06550	LOC_Os03g37490	LOC_Os09g08720	LOC_Os07g40580	LOC_Os02g42650	LOC_Os02g07730
LOC_Os05g49240	LOC_Os03g11960	LOC_Os03g39760	LOC_Os06g40720	LOC_Os05g49760	LOC_Os04g10000
LOC_Os04g20400	LOC_Os04g27060	LOC_Os08g37890	LOC_Os03g52670	LOC_Os02g49770	LOC_Os05g49730
LOC_Os03g49610	LOC_Os05g10730	LOC_Os11g18730	LOC_Os01g64630	LOC_Os09g23780	LOC_Os08g04250
LOC_Os05g09520	LOC_Os03g05310	LOC_Os09g13400	LOC_Os10g31850	LOC_Os04g23550	LOC_Os05g07120
LOC_Os12g41200	LOC_Os05g30700	LOC_Os12g02720	LOC_Os05g38160	LOC_Os06g19370	LOC_Os01g09120
LOC_Os02g49420	LOC_Os02g32840	LOC_Os07g22580	LOC_Os02g40080	LOC_Os02g48770	LOC_Os04g46970
LOC_Os10g27280	LOC_Os01g19820	LOC_Os02g51550	LOC_Os01g15010	LOC_Os03g33570	LOC_Os07g33740
LOC_Os12g43720	LOC_Os06g05700	LOC_Os02g48900	LOC_Os04g31340	LOC_Os05g09480	LOC_Os04g25650
LOC_Os02g15594	LOC_Os01g04800	LOC_Os02g56520	LOC_Os01g45700	LOC_Os05g51830	LOC_Os01g57480
LOC_Os09g27250	LOC_Os04g54230	LOC_Os01g36240	LOC_Os02g38340	LOC_Os03g29730	LOC_Os10g42299
LOC_Os02g19990	LOC_Os02g15350	LOC_Os02g29120	LOC_Os09g32730	LOC_Os03g32330	LOC_Os03g12670
LOC_Os01g60740	LOC_Os12g03594	LOC_Os03g01530	LOC_Os10g32680	LOC_Os03g08530	LOC_Os03g22820
LOC_Os01g18080	LOC_Os11g02080	LOC_Os01g12440	LOC_Os01g72260	LOC_Os09g28200	LOC_Os07g03810
LOC_Os05g40010	LOC_Os12g07790	LOC_Os02g50240	LOC_Os02g07160	LOC_Os03g19480	LOC_Os05g37130
LOC_Os06g38960	LOC_Os01g57854	LOC_Os01g08520	LOC_Os11g17930	LOC_Os11g04740	LOC_Os10g38780
LOC_Os09g30414	LOC_Os10g40934	LOC_Os01g67540	LOC_Os02g10840	LOC_Os08g03450	LOC_Os05g01760
LOC_Os05g30750	LOC_Os01g40170	LOC_Os01g19170	LOC_Os03g20310	LOC_Os11g12290	LOC_Os01g45110
LOC_Os04g51880	LOC_Os06g39370	LOC_Os03g22360	LOC_Os11g38160	LOC_Os05g04215	LOC_Os01g09990
LOC_Os02g54060	LOC_Os02g47470	LOC_Os11g45990	LOC_Os09g24990	LOC_Os05g41640	LOC_Os01g04990
LOC_Os04g54940	LOC_Os07g42324	LOC_Os03g10260	LOC_Os02g34850	LOC_Os07g42895	LOC_Os04g10010
LOC_Os01g13260	LOC_Os02g36140	LOC_Os02g40260	LOC_Os01g50840	LOC_Os02g42200	LOC_Os06g01350
LOC_Os06g02410	LOC_Os02g58070	LOC_Os02g56540	LOC_Os11g41600	LOC_Os11g07040	LOC_Os07g09630
LOC_Os06g37020	LOC_Os12g35610	LOC_Os08g33100	LOC_Os11g35210	LOC_Os09g10201	LOC_Os05g34670
LOC_Os06g46030	LOC_Os10g42190	LOC_Os08g40180	LOC_Os11g25700	LOC_Os04g04330	LOC_Os07g35790
LOC_Os03g54910	LOC_Os11g47510	LOC_Os02g42560	LOC_Os02g36110	LOC_Os10g35644	LOC_Os09g32570
LOC_Os06g03640	LOC_Os12g42860	LOC_Os01g59760	LOC_Os02g35590	LOC_Os07g48570	LOC_Os05g33410
LOC_Os03g53580	LOC_Os10g38489	LOC_Os11g44340	LOC_Os12g33160	LOC_Os07g41250	LOC_Os02g35940
LOC_Os05g30010	LOC_Os05g30350	LOC_Os11g31980	LOC_Os02g09530	LOC_Os06g51320	LOC_Os07g03840
LOC_Os02g55410	LOC_Os03g43750	LOC_Os04g41280	LOC_Os03g07980	LOC_Os02g39050	LOC_Os12g38760
LOC_Os09g19710	LOC_Os04g23319	LOC_Os11g05556	LOC_Os05g23470	LOC_Os09g26420	LOC_Os09g29510
LOC_Os11g19149	LOC_Os03g02470	LOC_Os02g50910	LOC_Os10g25020	LOC_Os01g61814	LOC_Os01g54670
LOC_Os11g37100	LOC_Os05g44200	LOC_Os05g01350	LOC_Os10g17260	LOC_Os02g51460	LOC_Os05g08620
LOC_Os05g03440	LOC_Os09g04050	LOC_Os03g13010	LOC_Os08g40540	LOC_Os05g30950	LOC_Os04g01470
LOC_Os01g57650	LOC_Os02g46500	LOC_Os08g31760	LOC_Os03g46200	LOC_Os02g14730	LOC_Os03g14050
LOC_Os05g13630	LOC_Os09g16030	LOC_Os01g68589	LOC_Os09g33500	LOC_Os07g45064	LOC_Os08g06010
LOC_Os05g41190	LOC_Os10g33810	LOC_Os05g09740	LOC_Os03g21060	LOC_Os10g35030	LOC_Os12g43880
LOC_Os01g07910	LOC_Os03g59070	LOC_Os11g19210	LOC_Os02g42940	LOC_Os01g24940	LOC_Os02g38840
LOC_Os04g58700	LOC_Os04g54300	LOC_Os01g55280	LOC_Os06g50659	LOC_Os01g34660	LOC_Os07g05620
LOC_Os06g33330	LOC_Os06g01390	LOC_Os03g16170	LOC_Os11g37860	LOC_Os08g24390	LOC_Os03g14110
LOC_Os08g39590	LOC_Os01g64520	LOC_Os07g37290	LOC_Os02g40820	LOC_Os12g06980	LOC_Os01g72530
LOC_Os02g07430	LOC_Os11g03370	LOC_Os08g06420	LOC_Os01g56840	LOC_Os11g06390	LOC_Os07g37454
LOC_Os03g12290	LOC_Os12g12080	LOC_Os12g10630	LOC_Os01g42260	LOC_Os04g49310	LOC_Os04g49670
LOC_Os09g36619	LOC_Os09g28354	LOC_Os10g06780	LOC_Os08g17650	LOC_Os04g33690	LOC_Os07g32680
LOC_Os01g11430	LOC_Os11g04409	LOC_Os12g06130	LOC_Os12g04440	LOC_Os12g01560	LOC_Os07g02660
LOC_Os12g09580	LOC_Os11g47550	LOC_Os04g45910	LOC_Os04g54390	LOC_Os04g55930	LOC_Os03g25470
LOC_Os03g63480	LOC_Os02g49720	LOC_Os01g63010	LOC_Os08g01150	LOC_Os10g12750	LOC_Os02g11870
LOC_Os01g09860	LOC_Os08g04240	LOC_Os11g32950	LOC_Os08g42420	LOC_Os04g36890	LOC_Os04g45940
LOC_Os06g17490	LOC_Os03g60210	LOC_Os08g40060	LOC_Os01g09080	LOC_Os12g38260	LOC_Os06g09980
LOC_Os01g42960	LOC_Os01g53430	LOC_Os03g46640	LOC_Os07g30150	LOC_Os01g64700	LOC_Os07g10850
LOC_Os01g67360	LOC_Os04g53998	LOC_Os02g39000	LOC_Os03g19010	LOC_Os02g04480	LOC_Os04g56030
LOC_Os02g34430	LOC_Os07g38260	LOC_Os02g45570	LOC_Os12g02440	LOC_Os01g65440	LOC_Os02g09720
LOC_Os04g55620	LOC_Os03g19020	LOC_Os02g43970	LOC_Os03g53080	LOC_Os12g17910	LOC_Os03g19270
LOC_Os08g38300	LOC_Os02g22020	LOC_Os03g11370	LOC_Os01g56300	LOC_Os05g27000	LOC_Os01g50020
LOC_Os01g67570	LOC_Os06g48040	LOC_Os01g67100	LOC_Os09g39640	LOC_Os02g07060	LOC_Os05g30760
LOC_Os12g10670	LOC_Os07g25810	LOC_Os02g51950	LOC_Os08g20570	LOC_Os07g30760	LOC_Os04g32610
LOC_Os05g35570	LOC_Os02g04650	LOC_Os09g30250	LOC_Os03g05320	LOC_Os03g27990	LOC_Os09g29710
LOC_Os08g37390	LOC_Os11g10480	LOC_Os02g58214	LOC_Os02g22130	LOC_Os07g05960	LOC_Os07g48730
LOC_Os03g29810	LOC_Os06g11240	LOC_Os09g15670	LOC_Os05g51670	LOC_Os11g37010	LOC_Os01g51140
LOC_Os02g33550	LOC_Os09g29200	LOC_Os01g73980	LOC_Os07g38620	LOC_Os03g55570	LOC_Os03g02300
LOC_Os01g62500	LOC_Os02g07730	LOC_Os11g02740	LOC_Os10g43060	LOC_Os02g04510	LOC_Os08g44850
LOC_Os08g09390	LOC_Os03g31740	LOC_Os12g39920	LOC_Os02g32110	LOC_Os01g61570	LOC_Os07g37280
LOC_Os01g46800	LOC_Os04g10000	LOC_Os04g15920	LOC_Os02g48640	LOC_Os10g22370	LOC_Os03g53930
LOC_Os01g13120	LOC_Os05g49730	LOC_Os02g04970	LOC_Os11g41170	LOC_Os07g43540	LOC_Os01g64120
LOC_Os05g19150	LOC_Os08g04250	LOC_Os05g03530	LOC_Os02g32550	LOC_Os06g04190	LOC_Os01g25386
LOC_Os02g50900	LOC_Os05g07120	LOC_Os05g29010	LOC_Os11g09979	LOC_Os02g01740	LOC_Os11g31900
LOC_Os10g41370	LOC_Os01g09120	LOC_Os01g65260	LOC_Os05g47780	LOC_Os06g37070	LOC_Os06g13940
LOC_Os04g44780	LOC_Os04g46970	LOC_Os06g12280	LOC_Os07g29610	LOC_Os07g48720	LOC_Os03g27019
LOC_Os02g22260	LOC_Os02g15020	LOC_Os07g10630	LOC_Os11g39990	LOC_Os04g51710	LOC_Os10g39920
LOC_Os01g67220	LOC_Os07g33740	LOC_Os05g16240	LOC_Os04g01960	LOC_Os09g10950	LOC_Os09g33680
LOC_Os06g06460	LOC_Os04g25650	LOC_Os02g35100	LOC_Os11g11060	LOC_Os06g46350	LOC_Os09g36080
LOC_Os10g42110	LOC_Os01g57480	LOC_Os06g16050	LOC_Os10g35670	LOC_Os03g04300	LOC_Os08g38800
LOC_Os08g42600	LOC_Os10g42299	LOC_Os04g52880	LOC_Os01g70080	LOC_Os04g40330	LOC_Os04g09670
LOC_Os02g45170	LOC_Os03g12670	LOC_Os09g37910	LOC_Os07g30970	LOC_Os08g06620	LOC_Os01g53820
LOC_Os04g42520	LOC_Os03g22820	LOC_Os01g69060	LOC_Os11g42510	LOC_Os02g05620	LOC_Os07g40630
LOC_Os04g38740	LOC_Os07g03810	LOC_Os01g22010	LOC_Os01g24980	LOC_Os09g19930	LOC_Os07g03040
LOC_Os04g38410	LOC_Os05g37130	LOC_Os04g46400	LOC_Os02g48350	LOC_Os10g27190	LOC_Os02g10780
LOC_Os01g25820	LOC_Os10g38780	LOC_Os03g03790	LOC_Os07g43700	LOC_Os09g36790	LOC_Os01g72570
LOC_Os03g64230	LOC_Os05g01760	LOC_Os06g07220	LOC_Os09g31210	LOC_Os08g27810	LOC_Os04g12950
LOC_Os05g14590	LOC_Os01g45110	LOC_Os01g13320	LOC_Os09g38210	LOC_Os12g41940	LOC_Os08g22380
LOC_Os10g04770	LOC_Os01g09990	LOC_Os08g23810	LOC_Os08g10612	LOC_Os11g13810	LOC_Os01g72500
LOC_Os02g50320	LOC_Os01g04990	LOC_Os02g52460	LOC_Os03g56310	LOC_Os01g39630	LOC_Os01g51390
LOC_Os12g02230	LOC_Os04g42420	LOC_Os09g38440	LOC_Os02g36590	LOC_Os03g27950	LOC_Os10g38920
LOC_Os03g52650	LOC_Os04g10010	LOC_Os03g60340	LOC_Os07g09060	LOC_Os02g55840	LOC_Os06g06950
LOC_Os04g45270	LOC_Os06g01350	LOC_Os08g01680	LOC_Os11g43960	LOC_Os07g36090	LOC_Os03g45250
LOC_Os06g15480	LOC_Os07g09630	LOC_Os07g26630	LOC_Os09g10710	LOC_Os04g53530	LOC_Os07g08950
LOC_Os03g18770	LOC_Os05g34670	LOC_Os05g28050	LOC_Os03g57854	LOC_Os03g37810	LOC_Os04g53994
LOC_Os03g03550	LOC_Os07g35790	LOC_Os01g53990	LOC_Os04g51180	LOC_Os08g44320	LOC_Os07g46846
LOC_Os12g40770	LOC_Os09g32570	LOC_Os08g13350	LOC_Os01g02360	LOC_Os06g20320	LOC_Os01g21120
LOC_Os01g48060	LOC_Os05g33410	LOC_Os01g07660	LOC_Os02g50340	LOC_Os01g54620	LOC_Os03g61160
LOC_Os07g05190	LOC_Os02g35940	LOC_Os06g36010	LOC_Os06g12500	LOC_Os04g31730	LOC_Os10g28350
LOC_Os03g41100	LOC_Os07g03840	LOC_Os09g27820	LOC_Os10g30054	LOC_Os12g05090	LOC_Os01g52890
LOC_Os02g14160	LOC_Os12g38760	LOC_Os05g45770	LOC_Os03g06460	LOC_Os07g45120	LOC_Os07g09420
LOC_Os06g04370	LOC_Os09g29510	LOC_Os06g19380	LOC_Os08g34330	LOC_Os01g52680	LOC_Os01g71624
LOC_Os09g36860	LOC_Os01g54670	LOC_Os02g24270	LOC_Os04g32620	LOC_Os03g26450	LOC_Os12g17950
LOC_Os04g33400	LOC_Os05g08620	LOC_Os05g30820	LOC_Os01g64030	LOC_Os10g05290	LOC_Os02g14720
LOC_Os10g35950	LOC_Os04g01470	LOC_Os06g41090	LOC_Os09g28760	LOC_Os01g21300	LOC_Os08g44950
LOC_Os01g74550	LOC_Os03g14050	LOC_Os01g42070	LOC_Os10g35300	LOC_Os07g41660	LOC_Os02g01510
LOC_Os07g44400	LOC_Os12g14440	LOC_Os05g45340	LOC_Os01g29804	LOC_Os01g72710	LOC_Os02g40500
LOC_Os02g06830	LOC_Os08g06010	LOC_Os05g03540	LOC_Os11g09170	LOC_Os05g05860	LOC_Os07g12890
LOC_Os10g32550	LOC_Os12g43880	LOC_Os05g45930	LOC_Os09g35630	LOC_Os11g26190	LOC_Os11g12010
LOC_Os07g47480	LOC_Os02g38840	LOC_Os08g06550	LOC_Os06g50410	LOC_Os01g43380	LOC_Os06g45480
LOC_Os02g05470	LOC_Os07g05620	LOC_Os05g49240	LOC_Os05g20050	LOC_Os07g29240	LOC_Os01g67010
LOC_Os07g33954	LOC_Os03g14110	LOC_Os12g13910	LOC_Os06g24730	LOC_Os03g20580	LOC_Os01g04440
LOC_Os08g37400	LOC_Os01g72530	LOC_Os04g20400	LOC_Os02g46450	LOC_Os06g29700	LOC_Os07g35350
LOC_Os02g35230	LOC_Os07g37454	LOC_Os03g49610	LOC_Os01g61970	LOC_Os07g49070	LOC_Os06g39240
LOC_Os07g30810	LOC_Os04g49670	LOC_Os05g09520	LOC_Os09g39610	LOC_Os07g33360	LOC_Os06g51070
LOC_Os05g01970	LOC_Os06g44300	LOC_Os12g41200	LOC_Os05g37250	LOC_Os05g05440	LOC_Os11g14070
LOC_Os06g47210	LOC_Os07g32680	LOC_Os07g40900	LOC_Os10g35390	LOC_Os02g17370	LOC_Os04g17660
LOC_Os08g43730	LOC_Os07g02660	LOC_Os02g49420	LOC_Os07g36544	LOC_Os04g59210	LOC_Os01g50820
LOC_Os12g05120	LOC_Os03g25470	LOC_Os10g27280	LOC_Os03g23020	LOC_Os08g09350	LOC_Os02g51970
LOC_Os06g30730	LOC_Os09g33710	LOC_Os10g05980	LOC_Os09g37330	LOC_Os04g41800	LOC_Os11g46970
LOC_Os06g49210	LOC_Os02g11870	LOC_Os12g43720	LOC_Os02g17380	LOC_Os08g38720	LOC_Os09g27360
LOC_Os08g37580	LOC_Os04g45940	LOC_Os02g15594	LOC_Os04g04010	LOC_Os02g32610	LOC_Os09g24970
LOC_Os03g52630	LOC_Os06g09980	LOC_Os10g20830	LOC_Os02g52290	LOC_Os01g10140	LOC_Os11g35310
LOC_Os02g04540	LOC_Os07g10850	LOC_Os09g27250	LOC_Os05g49420	LOC_Os01g18320	LOC_Os01g48000
LOC_Os10g01570	LOC_Os04g56030	LOC_Os02g19990	LOC_Os06g48050	LOC_Os11g05770	LOC_Os04g33190
LOC_Os01g46570	LOC_Os02g09720	LOC_Os01g60740	LOC_Os10g26150	LOC_Os10g05010	LOC_Os02g55920
LOC_Os03g60720	LOC_Os03g19270	LOC_Os01g18080	LOC_Os03g17240	LOC_Os11g33270	LOC_Os07g48980
LOC_Os03g53920	LOC_Os01g50020	LOC_Os05g40010	LOC_Os10g28050	LOC_Os11g02090	LOC_Os11g03970
LOC_Os02g58470	LOC_Os05g30760	LOC_Os06g38960	LOC_Os06g05424	LOC_Os07g48890	LOC_Os12g38770
LOC_Os01g56030	LOC_Os04g32610	LOC_Os11g19340	LOC_Os11g15000	LOC_Os05g25974	LOC_Os03g55180
LOC_Os04g05050	LOC_Os05g25850	LOC_Os09g30414	LOC_Os02g54760	LOC_Os03g37780	LOC_Os10g33040
LOC_Os09g38400	LOC_Os07g44440	LOC_Os03g11420	LOC_Os11g05410	LOC_Os10g04290	LOC_Os01g71090
LOC_Os03g55890	LOC_Os09g29710	LOC_Os05g30750	LOC_Os01g62420	LOC_Os04g56180	LOC_Os01g43890
LOC_Os02g02890	LOC_Os07g48730	LOC_Os04g51880	LOC_Os07g02460	LOC_Os07g05470	LOC_Os11g03820
LOC_Os07g08460	LOC_Os01g51140	LOC_Os04g52210	LOC_Os03g10050	LOC_Os12g44150	LOC_Os06g30640
LOC_Os01g57150	LOC_Os03g02300	LOC_Os02g54060	LOC_Os11g37890	LOC_Os04g36580	LOC_Os03g43100
LOC_Os07g10530	LOC_Os09g33690	LOC_Os04g54940	LOC_Os02g03950	LOC_Os07g37640	LOC_Os06g45890
LOC_Os07g32170	LOC_Os09g36220	LOC_Os01g13260	LOC_Os05g24560	LOC_Os01g37110	LOC_Os02g31030
LOC_Os08g44750	LOC_Os08g44850	LOC_Os04g30160	LOC_Os05g27880	LOC_Os06g10990	LOC_Os08g06280
LOC_Os01g36390	LOC_Os07g37280	LOC_Os08g44270	LOC_Os03g29910	LOC_Os05g04550	LOC_Os02g37480
LOC_Os02g40440	LOC_Os01g67110	LOC_Os06g02410	LOC_Os10g31790	LOC_Os02g32615	LOC_Os11g07120
LOC_Os07g32406	LOC_Os03g53930	LOC_Os07g03458	LOC_Os06g36390	LOC_Os03g18630	LOC_Os10g32658
LOC_Os04g31210	LOC_Os01g64120	LOC_Os06g37020	LOC_Os03g61920	LOC_Os03g55220	LOC_Os05g46020
LOC_Os03g17760	LOC_Os01g25386	LOC_Os06g46030	LOC_Os03g42190	LOC_Os08g29160	LOC_Os06g16040
LOC_Os12g23760	LOC_Os11g31900	LOC_Os02g56600	LOC_Os07g48500	LOC_Os06g38990	LOC_Os02g43620
LOC_Os01g57004	LOC_Os06g13940	LOC_Os03g54910	LOC_Os01g25330	LOC_Os11g02630	LOC_Os03g18220
LOC_Os01g67510	LOC_Os03g27019	LOC_Os01g72270	LOC_Os01g01870	LOC_Os01g66720	LOC_Os06g45060
LOC_Os08g14460	LOC_Os10g39920	LOC_Os06g03640	LOC_Os04g41030	LOC_Os09g21260	LOC_Os03g20550
LOC_Os06g40500	LOC_Os09g33680	LOC_Os03g53580	LOC_Os01g46932	LOC_Os08g40860	LOC_Os06g43430
LOC_Os02g49480	LOC_Os09g36080	LOC_Os05g30010	LOC_Os02g39630	LOC_Os06g08650	LOC_Os11g05110
LOC_Os02g12750	LOC_Os12g13890	LOC_Os02g55410	LOC_Os01g12910	LOC_Os01g03070	LOC_Os07g47620
LOC_Os10g38080	LOC_Os08g38800	LOC_Os09g19710	LOC_Os01g47270	LOC_Os02g49730	LOC_Os02g18064
LOC_Os04g46740	LOC_Os04g09670	LOC_Os05g14260	LOC_Os08g29124	LOC_Os03g63290	LOC_Os03g21820
LOC_Os08g41440	LOC_Os01g53820	LOC_Os11g19149	LOC_Os01g62430	LOC_Os01g67740	LOC_Os08g37432
LOC_Os12g06160	LOC_Os07g40630	LOC_Os11g37100	LOC_Os01g48190	LOC_Os04g57650	LOC_Os06g41640
LOC_Os06g06510	LOC_Os06g49190	LOC_Os05g03440	LOC_Os08g31410	LOC_Os05g42340	LOC_Os11g11580
LOC_Os01g14850	LOC_Os07g03040	LOC_Os01g57650	LOC_Os01g32980	LOC_Os01g29180	LOC_Os01g47300
LOC_Os01g67630	LOC_Os02g10780	LOC_Os05g13630	LOC_Os07g47650	LOC_Os01g55150	LOC_Os08g03420
LOC_Os02g47130	LOC_Os04g44500	LOC_Os05g41190	LOC_Os09g31454	LOC_Os03g58300	LOC_Os05g33570
LOC_Os02g51320	LOC_Os01g72570	LOC_Os01g07910	LOC_Os03g53670	LOC_Os04g48870	LOC_Os04g58110
LOC_Os09g23200	LOC_Os04g12950	LOC_Os04g58700	LOC_Os02g07670	LOC_Os03g56610	LOC_Os01g24030
LOC_Os03g30950	LOC_Os08g22380	LOC_Os06g33330	LOC_Os04g34370	LOC_Os09g39580	LOC_Os05g08910
LOC_Os04g35500	LOC_Os01g72500	LOC_Os08g39590	LOC_Os09g26800	LOC_Os06g48610	LOC_Os10g42620
LOC_Os11g07670	LOC_Os01g51390	LOC_Os11g05280	LOC_Os10g21000	LOC_Os11g41910	LOC_Os06g11210
LOC_Os10g42850	LOC_Os10g38920	LOC_Os05g27760	LOC_Os03g12350	LOC_Os03g08020	LOC_Os03g56580
LOC_Os04g49560	LOC_Os06g06950	LOC_Os02g07430	LOC_Os02g45810	LOC_Os07g37560	LOC_Os03g18850
LOC_Os01g67134	LOC_Os03g45250	LOC_Os03g12290	LOC_Os01g08290	LOC_Os07g10600	LOC_Os08g01700
LOC_Os04g47170	LOC_Os07g08950	LOC_Os09g36619	LOC_Os03g18454	LOC_Os05g29790	LOC_Os07g48100
LOC_Os06g01760	LOC_Os04g53994	LOC_Os10g27330	LOC_Os03g63220	LOC_Os03g04770	LOC_Os02g40330
LOC_Os01g52170	LOC_Os07g46846	LOC_Os01g11810	LOC_Os03g12390	LOC_Os11g08200	LOC_Os02g38920
LOC_Os09g28690	LOC_Os02g09480	LOC_Os01g11430	LOC_Os03g36080	LOC_Os02g37690	LOC_Os03g58940
LOC_Os06g06490	LOC_Os01g21120	LOC_Os01g72360	LOC_Os01g46970	LOC_Os08g12430	LOC_Os02g01700
LOC_Os07g45060	LOC_Os03g61160	LOC_Os12g09580	LOC_Os12g02030	LOC_Os05g05660	LOC_Os02g17534
LOC_Os02g03940	LOC_Os10g28350	LOC_Os03g63480	LOC_Os10g35020	LOC_Os04g55060	LOC_Os01g06150
LOC_Os01g12070	LOC_Os01g52890	LOC_Os01g09860	LOC_Os05g24000	LOC_Os03g43114	LOC_Os03g25280
LOC_Os01g16870	LOC_Os07g09420	LOC_Os06g17490	LOC_Os01g46120	LOC_Os01g02940	LOC_Os03g29410
LOC_Os02g40010	LOC_Os08g02520	LOC_Os01g42960	LOC_Os08g35630	LOC_Os07g32790	LOC_Os12g40180
LOC_Os01g71780	LOC_Os01g71624	LOC_Os01g67360	LOC_Os04g32670	LOC_Os06g30020	LOC_Os07g36690
LOC_Os01g70870	LOC_Os04g47250	LOC_Os02g34430	LOC_Os04g35560	LOC_Os11g38590	LOC_Os06g37300
LOC_Os05g35480	LOC_Os12g17950	LOC_Os04g55620	LOC_Os02g50780	LOC_Os02g08160	LOC_Os03g03200
LOC_Os01g42294	LOC_Os02g14720	LOC_Os08g38300	LOC_Os02g56900	LOC_Os12g36060	LOC_Os03g25130
LOC_Os10g04270	LOC_Os08g44950	LOC_Os02g44730	LOC_Os07g46330	LOC_Os06g40110	LOC_Os12g36830
LOC_Os01g47350	LOC_Os02g01510	LOC_Os01g67570	LOC_Os02g36550	LOC_Os03g50090	LOC_Os04g30490
LOC_Os11g06740	LOC_Os02g40500	LOC_Os08g34780	LOC_Os11g04104	LOC_Os03g05710	LOC_Os06g06940
LOC_Os10g09684	LOC_Os07g12890	LOC_Os12g10670	LOC_Os02g09650	LOC_Os12g29660	LOC_Os12g07310
LOC_Os03g24160	LOC_Os11g12010	LOC_Os05g35570	LOC_Os03g60260	LOC_Os12g34350	LOC_Os10g18090
LOC_Os01g10370	LOC_Os06g45480	LOC_Os08g37390	LOC_Os01g64730	LOC_Os10g36650	LOC_Os02g09260
LOC_Os05g07010	LOC_Os01g67010	LOC_Os03g29810	LOC_Os06g39912	LOC_Os02g04560	LOC_Os08g42040
LOC_Os05g02670	LOC_Os01g04440	LOC_Os02g33550	LOC_Os01g56850	LOC_Os02g18490	LOC_Os01g73200
LOC_Os03g20120	LOC_Os07g35350	LOC_Os01g52100	LOC_Os02g16909	LOC_Os02g33010	LOC_Os01g56880
LOC_Os07g37010	LOC_Os06g39240	LOC_Os01g62500	LOC_Os02g43040	LOC_Os03g22570	LOC_Os11g10510
LOC_Os07g34070	LOC_Os06g51070	LOC_Os08g09390	LOC_Os02g48860	LOC_Os03g60460	LOC_Os11g05700
LOC_Os03g51580	LOC_Os11g14070	LOC_Os01g46800	LOC_Os02g54080	LOC_Os02g20000	LOC_Os10g31830
LOC_Os04g11400	LOC_Os04g17660	LOC_Os03g17850	LOC_Os01g43710	LOC_Os07g38170	LOC_Os01g37630
LOC_Os01g46950	LOC_Os01g50820	LOC_Os01g13120	LOC_Os02g49280	LOC_Os08g03370	LOC_Os02g43370
LOC_Os05g08920	LOC_Os06g45140	LOC_Os05g19150	LOC_Os03g15480	LOC_Os09g01600	LOC_Os08g04230
LOC_Os09g17610	LOC_Os02g51970	LOC_Os02g50900	LOC_Os06g42560	LOC_Os02g33790	LOC_Os07g48170
LOC_Os01g67120	LOC_Os11g46970	LOC_Os10g41370	LOC_Os01g46926	LOC_Os10g38710	LOC_Os07g34640
LOC_Os08g40280	LOC_Os01g42210	LOC_Os04g44780	LOC_Os06g09090	LOC_Os01g10630	LOC_Os04g44320
LOC_Os08g01100	LOC_Os09g27360	LOC_Os08g33750	LOC_Os12g40419	LOC_Os07g36630	LOC_Os01g41510
LOC_Os03g20380	LOC_Os04g54220	LOC_Os02g22260	LOC_Os04g27096	LOC_Os06g23360	LOC_Os11g07100
LOC_Os06g10600	LOC_Os09g24970	LOC_Os09g30438	LOC_Os01g54370	LOC_Os10g30280	LOC_Os01g51920
LOC_Os08g37730	LOC_Os11g35310	LOC_Os01g67220	LOC_Os12g01380	LOC_Os08g34340	LOC_Os03g25270
LOC_Os12g02300	LOC_Os01g48000	LOC_Os06g06460	LOC_Os05g48660	LOC_Os03g61030	LOC_Os10g22070
LOC_Os06g44460	LOC_Os04g33190	LOC_Os10g42110	LOC_Os01g69110	LOC_Os04g33840	LOC_Os06g40240
LOC_Os03g09850	LOC_Os02g55920	LOC_Os08g42600	LOC_Os06g10440	LOC_Os12g29520	LOC_Os05g28740
LOC_Os10g20650	LOC_Os07g48980	LOC_Os02g45170	LOC_Os04g31390	LOC_Os02g26400	LOC_Os12g03050
LOC_Os04g43020	LOC_Os04g37619	LOC_Os04g42520	LOC_Os07g34650	LOC_Os06g45660	LOC_Os01g21144
LOC_Os03g46090	LOC_Os11g03970	LOC_Os04g38740	LOC_Os03g20300	LOC_Os04g52710	LOC_Os08g36480
LOC_Os05g38420	LOC_Os12g38770	LOC_Os04g38410	LOC_Os03g58240	LOC_Os08g09710	LOC_Os09g39760
LOC_Os06g36680	LOC_Os03g63330	LOC_Os02g46830	LOC_Os02g42520	LOC_Os04g59624	LOC_Os02g43360
LOC_Os05g10330	LOC_Os03g55180	LOC_Os01g25820	LOC_Os05g06340	LOC_Os04g54930	LOC_Os02g58520
LOC_Os10g07290	LOC_Os10g33040	LOC_Os03g64230	LOC_Os11g19810	LOC_Os12g43664	LOC_Os04g58050
LOC_Os05g49880	LOC_Os01g71090	LOC_Os05g14590	LOC_Os05g34450	LOC_Os03g50160	LOC_Os04g43070
LOC_Os04g48490	LOC_Os01g43890	LOC_Os10g04770	LOC_Os08g32630	LOC_Os03g43930	LOC_Os01g11860
LOC_Os03g10090	LOC_Os11g03820	LOC_Os02g50320	LOC_Os01g51250	LOC_Os05g46350	LOC_Os06g35540
LOC_Os02g56130	LOC_Os06g30640	LOC_Os12g02230	LOC_Os08g32520	LOC_Os10g06760	LOC_Os04g58710
LOC_Os03g11540	LOC_Os03g43100	LOC_Os03g52650	LOC_Os03g12500	LOC_Os10g40810	LOC_Os07g43530
LOC_Os06g11610	LOC_Os06g45890	LOC_Os04g45270	LOC_Os02g12000	LOC_Os06g08550	LOC_Os02g39795
LOC_Os08g17410	LOC_Os01g52900	LOC_Os06g15480	LOC_Os03g64140	LOC_Os11g32480	LOC_Os01g27230
LOC_Os06g09630	LOC_Os01g51690	LOC_Os03g18770	LOC_Os02g24190	LOC_Os02g07720	LOC_Os04g09900
LOC_Os11g14240	LOC_Os08g02180	LOC_Os03g03550	LOC_Os11g05990	LOC_Os05g33670	LOC_Os10g39090
LOC_Os02g51370	LOC_Os02g31030	LOC_Os12g40770	LOC_Os04g32480	LOC_Os09g32250	LOC_Os02g06390
LOC_Os10g28060	LOC_Os08g06280	LOC_Os05g47690	LOC_Os04g48010	LOC_Os07g36080	LOC_Os08g29570
LOC_Os03g59240	LOC_Os02g37480	LOC_Os01g48060	LOC_Os05g11560	LOC_Os11g03110	LOC_Os08g38600
LOC_Os02g16500	LOC_Os11g07120	LOC_Os07g05190	LOC_Os01g64360	LOC_Os11g07050	LOC_Os06g45500
LOC_Os02g06340	LOC_Os10g32658	LOC_Os03g41100	LOC_Os08g40700	LOC_Os05g48370	LOC_Os01g49614
LOC_Os08g09950	LOC_Os11g10910	LOC_Os02g14160	LOC_Os10g32970	LOC_Os09g24954	LOC_Os07g25900
LOC_Os01g46760	LOC_Os05g46020	LOC_Os01g59410	LOC_Os04g01230	LOC_Os04g43030	LOC_Os03g55980
LOC_Os01g22380	LOC_Os06g16040	LOC_Os06g04370	LOC_Os09g35910	LOC_Os08g01130	LOC_Os11g47500
LOC_Os01g55350	LOC_Os02g43620	LOC_Os09g36860	LOC_Os05g46510	LOC_Os06g49100	LOC_Os02g28340
LOC_Os01g42520	LOC_Os03g18220	LOC_Os10g05930	LOC_Os06g48680	LOC_Os10g29850	LOC_Os03g47034
LOC_Os08g40170	LOC_Os06g45060	LOC_Os12g12560	LOC_Os10g08011	LOC_Os10g42700	LOC_Os07g27390
LOC_Os03g55120	LOC_Os03g20550	LOC_Os04g33400	LOC_Os07g49310	LOC_Os04g50960	LOC_Os05g49900
LOC_Os07g25740	LOC_Os06g43430	LOC_Os10g35950	LOC_Os07g30250	LOC_Os02g46260	LOC_Os01g09280
LOC_Os04g58480	LOC_Os11g05110	LOC_Os01g74550	LOC_Os04g35570	LOC_Os10g28710	LOC_Os03g22170
LOC_Os05g33690	LOC_Os07g47620	LOC_Os07g44400	LOC_Os03g51010	LOC_Os03g21830	LOC_Os05g34820
LOC_Os04g55120	LOC_Os02g18064	LOC_Os02g06830	LOC_Os08g23470	LOC_Os03g60190	LOC_Os01g21590
LOC_Os06g08080	LOC_Os03g21820	LOC_Os10g32550	LOC_Os04g54210	LOC_Os01g52390	LOC_Os01g19270
LOC_Os04g53750	LOC_Os08g37432	LOC_Os07g47480	LOC_Os11g09350	LOC_Os05g12450	LOC_Os07g03830
LOC_Os12g02550	LOC_Os06g41640	LOC_Os01g66960	LOC_Os01g46610	LOC_Os01g08220	LOC_Os03g59180
LOC_Os05g38850	LOC_Os01g56530	LOC_Os02g05470	LOC_Os01g45360	LOC_Os11g04710	LOC_Os11g43700
LOC_Os09g29490	LOC_Os11g11580	LOC_Os07g33954	LOC_Os02g55320	LOC_Os05g07680	LOC_Os08g43490
LOC_Os01g64640	LOC_Os01g47300	LOC_Os08g37400	LOC_Os03g03500	LOC_Os07g23110	LOC_Os01g04580
LOC_Os02g29130	LOC_Os08g03420	LOC_Os02g35230	LOC_Os03g27980	LOC_Os10g37860	LOC_Os08g09790
LOC_Os12g08170	LOC_Os05g33570	LOC_Os07g30810	LOC_Os11g29130	LOC_Os02g38490	LOC_Os07g35690
LOC_Os03g64415	LOC_Os03g25400	LOC_Os05g01970	LOC_Os09g31200	LOC_Os02g54700	LOC_Os07g27350
LOC_Os02g46100	LOC_Os04g58110	LOC_Os06g47210	LOC_Os06g48330	LOC_Os07g48200	LOC_Os04g47190
LOC_Os05g51620	LOC_Os01g24030	LOC_Os08g43730	LOC_Os12g04020	LOC_Os03g60170	LOC_Os07g39860
LOC_Os01g33040	LOC_Os05g08910	LOC_Os12g05120	LOC_Os11g43250	LOC_Os03g62850	LOC_Os01g56050
LOC_Os04g43800	LOC_Os10g42620	LOC_Os06g30730	LOC_Os03g63860	LOC_Os01g49110	LOC_Os10g22520
LOC_Os03g04220	LOC_Os06g11210	LOC_Os06g49210	LOC_Os11g09180	LOC_Os06g16290	LOC_Os03g09140
LOC_Os03g04240	LOC_Os03g56580	LOC_Os08g37580	LOC_Os07g48244	LOC_Os08g41670	LOC_Os02g56860
LOC_Os12g40860	LOC_Os03g18850	LOC_Os03g52630	LOC_Os07g01660	LOC_Os01g59730	LOC_Os05g10650
LOC_Os07g40940	LOC_Os05g48200	LOC_Os02g04540	LOC_Os09g28770	LOC_Os12g04010	LOC_Os08g39850
LOC_Os07g42490	LOC_Os08g01700	LOC_Os10g01570	LOC_Os11g02290	LOC_Os09g13870	LOC_Os05g50390
LOC_Os10g28230	LOC_Os07g48100	LOC_Os01g46570	LOC_Os04g12980	LOC_Os04g31700	LOC_Os07g47790
LOC_Os05g02980	LOC_Os02g40330	LOC_Os03g60720	LOC_Os10g13700	LOC_Os01g09000	LOC_Os11g47530
LOC_Os04g52830	LOC_Os06g47930	LOC_Os03g53920	LOC_Os11g35020	LOC_Os03g60750	LOC_Os10g28080
LOC_Os12g05900	LOC_Os02g38920	LOC_Os02g58470	LOC_Os04g59630	LOC_Os02g39600	LOC_Os09g36850
LOC_Os01g41010	LOC_Os03g58940	LOC_Os01g56030	LOC_Os03g45420	LOC_Os07g05040	LOC_Os06g36880
LOC_Os12g36890	LOC_Os02g01700	LOC_Os04g05050	LOC_Os03g18410	LOC_Os06g50920	LOC_Os03g25500
LOC_Os08g39330	LOC_Os02g17534	LOC_Os05g48840	LOC_Os02g23823	LOC_Os02g50110	LOC_Os09g17810
LOC_Os02g06960	LOC_Os01g06150	LOC_Os09g38400	LOC_Os01g19750	LOC_Os05g36280	LOC_Os04g10530
LOC_Os12g03200	LOC_Os01g10580	LOC_Os03g55890	LOC_Os06g10000	LOC_Os11g17014	LOC_Os03g03334
LOC_Os04g59380	LOC_Os03g25280	LOC_Os02g02890	LOC_Os02g57750	LOC_Os09g38330	LOC_Os03g55776
LOC_Os03g53970	LOC_Os03g58790	LOC_Os07g08460	LOC_Os04g38480	LOC_Os04g54840	LOC_Os01g42370
LOC_Os06g40020	LOC_Os03g29410	LOC_Os01g57150	LOC_Os11g06070	LOC_Os07g37550	LOC_Os01g70010
LOC_Os08g02630	LOC_Os02g33060	LOC_Os07g10530	LOC_Os06g07490	LOC_Os07g12470	LOC_Os11g23080
LOC_Os05g50680	LOC_Os12g40180	LOC_Os07g32170	LOC_Os08g36500	LOC_Os04g39240	LOC_Os10g38740
LOC_Os01g13740	LOC_Os07g36690	LOC_Os08g44750	LOC_Os03g53390	LOC_Os03g59590	LOC_Os04g32080
LOC_Os07g42420	LOC_Os01g67860	LOC_Os10g05990	LOC_Os06g50300	LOC_Os03g62270	LOC_Os04g43560
LOC_Os01g65790	LOC_Os06g37300	LOC_Os01g36390	LOC_Os02g19820	LOC_Os05g45400
LOC_Os03g55350	LOC_Os03g03200	LOC_Os02g40440	LOC_Os01g45640	LOC_Os02g17460
LOC_Os06g05359	LOC_Os03g25130	LOC_Os07g32406	LOC_Os08g27720	LOC_Os07g08660
LOC_Os01g56940	LOC_Os01g15990	LOC_Os04g34180	LOC_Os07g38250	LOC_Os02g46490
LOC_Os07g42700	LOC_Os12g36830	LOC_Os04g31210	LOC_Os02g18410	LOC_Os05g40540
LOC_Os04g34540	LOC_Os04g30490	LOC_Os03g17760	LOC_Os08g34800	LOC_Os06g15550
LOC_Os04g42860	LOC_Os06g06940	LOC_Os12g23760	LOC_Os08g02080	LOC_Os03g29240
LOC_Os11g07830	LOC_Os12g07310	LOC_Os11g04010	LOC_Os05g35460	LOC_Os06g19660
LOC_Os09g28390	LOC_Os10g18090	LOC_Os01g57004	LOC_Os05g09540	LOC_Os03g20680
LOC_Os11g03240	LOC_Os02g09260	LOC_Os01g67510	LOC_Os04g57490	LOC_Os03g08440
LOC_Os09g20000	LOC_Os08g42040	LOC_Os08g14460	LOC_Os03g09100	LOC_Os05g46030
LOC_Os01g53930	LOC_Os01g73200	LOC_Os06g40500	LOC_Os02g27950	LOC_Os08g37030
LOC_Os02g09930	LOC_Os01g56880	LOC_Os02g49480	LOC_Os12g18960	LOC_Os12g04520
LOC_Os03g61800	LOC_Os11g10510	LOC_Os02g12750	LOC_Os08g12820	LOC_Os01g02010
LOC_Os04g49490	LOC_Os01g63150	LOC_Os10g38080	LOC_Os01g16130	LOC_Os11g47970
LOC_Os01g21070	LOC_Os03g29190	LOC_Os04g46740	LOC_Os03g61150	LOC_Os12g37580
LOC_Os10g07080	LOC_Os11g05700	LOC_Os08g41440	LOC_Os07g27870	LOC_Os01g66140
LOC_Os02g08190	LOC_Os09g13930	LOC_Os12g06160	LOC_Os01g50440	LOC_Os05g25600
LOC_Os07g01100	LOC_Os03g16260	LOC_Os06g06510	LOC_Os02g57080	LOC_Os01g35850
LOC_Os01g66890	LOC_Os10g31830	LOC_Os01g14850	LOC_Os08g32080	LOC_Os11g11410
LOC_Os11g42450	LOC_Os01g37630	LOC_Os01g67630	LOC_Os04g51560	LOC_Os01g27040
LOC_Os09g25100	LOC_Os02g43370	LOC_Os02g47130	LOC_Os03g51380	LOC_Os12g37160
LOC_Os01g67160	LOC_Os03g60850	LOC_Os02g51320	LOC_Os07g43160	LOC_Os02g10790
LOC_Os06g10230	LOC_Os08g04230	LOC_Os09g23200	LOC_Os06g51240	LOC_Os04g02150
LOC_Os08g02120	LOC_Os07g48170	LOC_Os04g46110	LOC_Os04g18380	LOC_Os02g43940
LOC_Os04g36720	LOC_Os07g34640	LOC_Os03g30950	LOC_Os08g01770	LOC_Os04g02830
LOC_Os01g12570	LOC_Os04g44320	LOC_Os04g35500	LOC_Os03g41170	LOC_Os10g03690
LOC_Os01g42800	LOC_Os01g41510	LOC_Os04g01810	LOC_Os09g29239	LOC_Os02g55020
LOC_Os03g45400	LOC_Os11g07100	LOC_Os11g07670	LOC_Os05g33380	LOC_Os06g15660
LOC_Os06g41030	LOC_Os01g51920	LOC_Os10g42850	LOC_Os12g38480	LOC_Os04g37940
LOC_Os03g21160	LOC_Os03g25270	LOC_Os04g49560	LOC_Os06g19400	LOC_Os01g43400
LOC_Os11g02330	LOC_Os10g22070	LOC_Os01g67134	LOC_Os01g71710	LOC_Os01g27520
LOC_Os12g36580	LOC_Os05g03400	LOC_Os04g47170	LOC_Os09g08910	LOC_Os02g13870
LOC_Os11g03160	LOC_Os06g40240	LOC_Os06g01760	LOC_Os01g07300	LOC_Os01g49510
LOC_Os05g06460	LOC_Os05g28740	LOC_Os01g52170	LOC_Os02g38900	LOC_Os01g13140
LOC_Os11g36030	LOC_Os10g42610	LOC_Os09g28690	LOC_Os01g01420	LOC_Os04g39250
LOC_Os02g51590	LOC_Os12g03050	LOC_Os06g06490	LOC_Os12g39860	LOC_Os01g67210
LOC_Os01g17320	LOC_Os01g21144	LOC_Os07g45060	LOC_Os03g11380	LOC_Os08g07080
LOC_Os05g13940	LOC_Os04g49680	LOC_Os02g03940	LOC_Os07g44330	LOC_Os06g15620
LOC_Os08g34550	LOC_Os11g34460	LOC_Os12g16290	LOC_Os10g04600	LOC_Os01g10930
LOC_Os08g05870	LOC_Os08g36480	LOC_Os01g12070	LOC_Os12g01900	LOC_Os03g37270
LOC_Os05g48290	LOC_Os09g39760	LOC_Os04g49980	LOC_Os01g72009	LOC_Os11g43404
LOC_Os04g36040	LOC_Os02g21300	LOC_Os01g16870	LOC_Os03g27370	LOC_Os04g03980
LOC_Os02g43460	LOC_Os02g43360	LOC_Os02g14890	LOC_Os03g11874	LOC_Os06g14450
LOC_Os02g48360	LOC_Os02g58520	LOC_Os02g40010	LOC_Os10g25200	LOC_Os02g57100
LOC_Os04g33740	LOC_Os04g58050	LOC_Os01g71780	LOC_Os10g41970	LOC_Os03g43850
LOC_Os07g49370	LOC_Os04g43070	LOC_Os01g17160	LOC_Os03g09840	LOC_Os04g54510
LOC_Os03g03450	LOC_Os01g11860	LOC_Os06g13460	LOC_Os07g04240	LOC_Os02g54200
LOC_Os09g32992	LOC_Os07g35300	LOC_Os01g61760	LOC_Os02g15230	LOC_Os11g08090
LOC_Os02g47770	LOC_Os06g35540	LOC_Os01g70870	LOC_Os04g36600	LOC_Os04g39130
LOC_Os01g43460	LOC_Os01g43020	LOC_Os05g35480	LOC_Os01g47780	LOC_Os11g48080
LOC_Os05g39850	LOC_Os04g58710	LOC_Os11g45280	LOC_Os11g42360	LOC_Os04g55050
LOC_Os11g02350	LOC_Os07g43530	LOC_Os01g42294	LOC_Os06g50070	LOC_Os03g19930
LOC_Os02g14840	LOC_Os02g39795	LOC_Os10g04270	LOC_Os12g29300	LOC_Os06g14620
LOC_Os02g35000	LOC_Os06g44034	LOC_Os01g47350	LOC_Os01g34560	LOC_Os03g12450
LOC_Os06g14540	LOC_Os01g27230	LOC_Os11g06740	LOC_Os05g44900	LOC_Os04g16450
LOC_Os11g01620	LOC_Os04g09900	LOC_Os10g09684	LOC_Os08g01290	LOC_Os05g30570
LOC_Os02g32504	LOC_Os02g56680	LOC_Os03g24160	LOC_Os01g02320	LOC_Os12g41180
LOC_Os01g54080	LOC_Os10g39090	LOC_Os01g10370	LOC_Os01g09020	LOC_Os03g17230
LOC_Os01g16980	LOC_Os05g32150	LOC_Os05g07010	LOC_Os02g07480	LOC_Os03g16040
LOC_Os08g43320	LOC_Os02g06390	LOC_Os05g02670	LOC_Os02g42290	LOC_Os05g44360
LOC_Os03g12260	LOC_Os08g29570	LOC_Os03g20120	LOC_Os08g02030	LOC_Os02g55590
LOC_Os01g36600	LOC_Os08g38600	LOC_Os07g37010	LOC_Os01g63990	LOC_Os01g36660
LOC_Os05g08930	LOC_Os06g45500	LOC_Os07g34070	LOC_Os11g47809	LOC_Os02g10400
LOC_Os04g55840	LOC_Os01g49614	LOC_Os03g51580	LOC_Os02g33780	LOC_Os03g13390
LOC_Os02g50040	LOC_Os07g25900	LOC_Os04g11400	LOC_Os04g53060	LOC_Os11g25920
LOC_Os11g10780	LOC_Os03g55980	LOC_Os01g46950	LOC_Os01g29740	LOC_Os09g29950
LOC_Os03g06940	LOC_Os11g47500	LOC_Os05g08920	LOC_Os04g52000	LOC_Os03g58230
LOC_Os05g39560	LOC_Os02g28340	LOC_Os05g04584	LOC_Os01g73024	LOC_Os01g69970
LOC_Os12g39160	LOC_Os03g47034	LOC_Os09g17610	LOC_Os03g25720	LOC_Os03g59160
LOC_Os03g59300	LOC_Os07g27390	LOC_Os01g67120	LOC_Os05g01380	LOC_Os07g05380
LOC_Os11g23790	LOC_Os07g46210	LOC_Os08g40280	LOC_Os04g24430	LOC_Os02g57910
LOC_Os10g39520	LOC_Os12g38750	LOC_Os01g70120	LOC_Os03g61480	LOC_Os01g46230
LOC_Os02g36500	LOC_Os05g49900	LOC_Os08g01100	LOC_Os02g03110	LOC_Os03g30160
LOC_Os11g03540	LOC_Os01g09280	LOC_Os04g15690	LOC_Os01g16900	LOC_Os12g04940
LOC_Os01g66850	LOC_Os03g22170	LOC_Os03g20380	LOC_Os05g33810	LOC_Os11g04240
LOC_Os03g17960	LOC_Os08g35110	LOC_Os06g10600	LOC_Os06g11740	LOC_Os04g46620
LOC_Os09g11440	LOC_Os05g34820	LOC_Os08g37730	LOC_Os01g72490	LOC_Os05g32420
LOC_Os07g04020	LOC_Os01g21590	LOC_Os12g02300	LOC_Os03g43570	LOC_Os10g37520
LOC_Os08g36820	LOC_Os01g19270	LOC_Os06g44460	LOC_Os07g13270	LOC_Os01g56190
LOC_Os12g21784	LOC_Os07g03830	LOC_Os05g48610	LOC_Os04g02670	LOC_Os02g34760
LOC_Os01g03110	LOC_Os03g59180	LOC_Os03g09850	LOC_Os05g45300	LOC_Os07g44770
LOC_Os03g56670	LOC_Os11g43700	LOC_Os10g20650	LOC_Os04g28100	LOC_Os05g49340
LOC_Os01g68598	LOC_Os08g43490	LOC_Os04g43020	LOC_Os01g07870	LOC_Os03g12530
LOC_Os02g06300	LOC_Os01g04580	LOC_Os03g46090	LOC_Os01g55880	LOC_Os01g65420
LOC_Os05g11570	LOC_Os08g09790	LOC_Os05g38420	LOC_Os01g71094	LOC_Os07g12570
LOC_Os01g16030	LOC_Os07g35690	LOC_Os11g34720	LOC_Os08g41470	LOC_Os02g43870
LOC_Os01g39600	LOC_Os07g27350	LOC_Os06g36680	LOC_Os04g39930	LOC_Os08g41610
LOC_Os05g33030	LOC_Os10g19910	LOC_Os05g10330	LOC_Os05g47660	LOC_Os12g10290
LOC_Os06g10980	LOC_Os06g05000	LOC_Os10g07290	LOC_Os01g48910	LOC_Os01g71930
LOC_Os12g37400	LOC_Os06g13810	LOC_Os05g49880	LOC_Os05g45840	LOC_Os06g12730
LOC_Os01g68570	LOC_Os04g47190	LOC_Os03g14570	LOC_Os11g40540	LOC_Os02g50760
LOC_Os02g47150	LOC_Os07g39860	LOC_Os04g48490	LOC_Os09g35710	LOC_Os10g34430
LOC_Os12g02980	LOC_Os01g56050	LOC_Os03g10090	LOC_Os12g06280	LOC_Os02g49140
LOC_Os05g49060	LOC_Os10g22520	LOC_Os02g51760	LOC_Os07g05820	LOC_Os01g71050
LOC_Os11g05730	LOC_Os03g09140	LOC_Os02g56130	LOC_Os09g07154	LOC_Os02g37060
LOC_Os03g59774	LOC_Os02g56860	LOC_Os03g11540	LOC_Os06g22919	LOC_Os03g21730
LOC_Os08g28870	LOC_Os07g41350	LOC_Os06g11610	LOC_Os11g44940	LOC_Os09g39970
LOC_Os04g41900	LOC_Os05g10650	LOC_Os05g30660	LOC_Os12g07290	LOC_Os09g24210
LOC_Os07g40000	LOC_Os08g39850	LOC_Os08g17410	LOC_Os01g45910	LOC_Os10g10175
LOC_Os02g03960	LOC_Os05g50390	LOC_Os06g09630	LOC_Os01g73940	LOC_Os02g58390
LOC_Os08g37104	LOC_Os11g12410	LOC_Os11g14240	LOC_Os02g40900	LOC_Os05g02430
LOC_Os10g07340	LOC_Os07g47790	LOC_Os02g51370	LOC_Os06g48500	LOC_Os01g16510
LOC_Os04g48760	LOC_Os06g13480	LOC_Os10g28060	LOC_Os07g37110	LOC_Os06g04734
LOC_Os03g62740	LOC_Os11g47530	LOC_Os08g02300	LOC_Os02g09830	LOC_Os03g50350
LOC_Os03g59280	LOC_Os10g28080	LOC_Os07g32620	LOC_Os01g28600	LOC_Os06g03676
LOC_Os11g04330	LOC_Os09g36850	LOC_Os03g59240	LOC_Os06g13560	LOC_Os12g13174
LOC_Os04g33680	LOC_Os06g36880	LOC_Os02g16500	LOC_Os03g49490	LOC_Os06g07580
LOC_Os09g30010	LOC_Os03g25500	LOC_Os07g03368	LOC_Os07g03580	LOC_Os02g26984
LOC_Os03g58040	LOC_Os09g17810	LOC_Os07g03910	LOC_Os03g49250	LOC_Os03g44420
LOC_Os01g43580	LOC_Os04g10530	LOC_Os02g06340	LOC_Os12g05050	LOC_Os04g30720
LOC_Os07g46480	LOC_Os01g28980	LOC_Os02g13800	LOC_Os02g54520	LOC_Os07g47420
LOC_Os03g53050	LOC_Os03g03334	LOC_Os08g09950	LOC_Os12g01930	LOC_Os02g43640
LOC_Os04g13150	LOC_Os01g67950	LOC_Os01g46760	LOC_Os01g14530	LOC_Os05g32440
LOC_Os07g31500	LOC_Os03g55776	LOC_Os01g22380	LOC_Os01g54930	LOC_Os07g04840
LOC_Os09g04490	LOC_Os01g42370	LOC_Os01g55350	LOC_Os04g33940	LOC_Os02g50280
LOC_Os06g45990	LOC_Os01g70010	LOC_Os07g46950	LOC_Os01g32770	LOC_Os07g34570
LOC_Os08g35090	LOC_Os11g23080	LOC_Os05g15770	LOC_Os02g55090	LOC_Os11g20170
LOC_Os01g49200	LOC_Os05g35690	LOC_Os01g42520	LOC_Os10g06690	LOC_Os01g43870
LOC_Os07g39820	LOC_Os10g38740	LOC_Os08g40170	LOC_Os01g07376	LOC_Os01g13430
LOC_Os01g50720	LOC_Os04g32080	LOC_Os03g55120	LOC_Os03g41080	LOC_Os02g38290
LOC_Os01g62605	LOC_Os04g43560	LOC_Os07g25740	LOC_Os03g46070	LOC_Os05g11064
LOC_Os05g22940		LOC_Os04g58480	LOC_Os11g36070	LOC_Os08g17160
LOC_Os01g48850		LOC_Os05g33690	LOC_Os01g64540	LOC_Os01g21940
LOC_Os04g51610		LOC_Os04g55120	LOC_Os11g32620	LOC_Os03g17040
LOC_Os07g12320		LOC_Os06g08080	LOC_Os02g04850	LOC_Os11g35400
LOC_Os09g32440		LOC_Os01g28474	LOC_Os09g39620	LOC_Os10g26400
LOC_Os01g56020		LOC_Os04g53750	LOC_Os03g22510	LOC_Os01g61330
LOC_Os10g21460		LOC_Os12g02550	LOC_Os03g54980	LOC_Os12g32240
LOC_Os10g34010		LOC_Os05g38850	LOC_Os12g02240	LOC_Os07g31550
LOC_Os02g48094		LOC_Os09g29490	LOC_Os03g37984	LOC_Os09g27970
LOC_Os07g01370		LOC_Os01g64640	LOC_Os07g31850	LOC_Os02g53260
LOC_Os06g01840		LOC_Os02g29130	LOC_Os01g61350	LOC_Os12g05230
LOC_Os04g38400		LOC_Os12g42330	LOC_Os04g08740	LOC_Os05g39800
LOC_Os03g59360		LOC_Os12g08170	LOC_Os01g61060	LOC_Os06g36450
LOC_Os07g08960		LOC_Os03g64415	LOC_Os05g38710	LOC_Os02g57030
LOC_Os03g51690		LOC_Os02g46100	LOC_Os07g44780	LOC_Os02g52780
LOC_Os06g50960		LOC_Os05g51620	LOC_Os01g59440	LOC_Os08g29530
LOC_Os12g42220		LOC_Os04g35890	LOC_Os03g62280	LOC_Os07g05370
LOC_Os01g51840		LOC_Os01g33040	LOC_Os06g45540	LOC_Os08g28470
LOC_Os05g35230		LOC_Os07g46360	LOC_Os02g39490	LOC_Os04g25140
LOC_Os07g46450		LOC_Os04g43800	LOC_Os09g36000	LOC_Os05g25680
LOC_Os03g56270		LOC_Os03g04220	LOC_Os10g11060	LOC_Os05g24970
LOC_Os02g57590		LOC_Os07g05940	LOC_Os03g20780	LOC_Os06g47580
LOC_Os02g52370		LOC_Os03g04240	LOC_Os01g22900	LOC_Os01g52780
LOC_Os03g60810		LOC_Os12g40860	LOC_Os07g30170	LOC_Os06g43610
LOC_Os12g05980		LOC_Os07g40940	LOC_Os05g35410	LOC_Os05g04530
LOC_Os10g38020		LOC_Os07g42490	LOC_Os12g40790	LOC_Os01g43040
LOC_Os01g65460		LOC_Os10g28230	LOC_Os03g18870	LOC_Os04g02510
LOC_Os07g08500		LOC_Os05g02980	LOC_Os02g21700	LOC_Os04g42610
LOC_Os12g42160		LOC_Os04g52830	LOC_Os12g26044	LOC_Os05g31600
LOC_Os05g35380		LOC_Os12g05900	LOC_Os02g05630	LOC_Os12g39340
LOC_Os08g17370		LOC_Os01g41010	LOC_Os04g01500	LOC_Os10g22890
LOC_Os06g37080		LOC_Os12g36890	LOC_Os03g25510	LOC_Os03g08570
LOC_Os06g09420		LOC_Os08g39330	LOC_Os06g49505	LOC_Os06g13580
LOC_Os09g30380		LOC_Os02g06960	LOC_Os03g20980	LOC_Os05g38480
LOC_Os05g43690		LOC_Os12g03200	LOC_Os01g61440	LOC_Os10g25487
LOC_Os07g39740		LOC_Os04g59380	LOC_Os05g04520	LOC_Os07g29190
LOC_Os06g16330		LOC_Os03g53970	LOC_Os01g23680	LOC_Os03g05040
LOC_Os01g55190		LOC_Os06g40020	LOC_Os04g40990	LOC_Os03g22430
LOC_Os09g31430		LOC_Os08g02630	LOC_Os03g57320	LOC_Os07g25450
LOC_Os09g02360		LOC_Os05g50680	LOC_Os10g03669	LOC_Os10g32870
LOC_Os01g54300		LOC_Os01g13740	LOC_Os06g13190	LOC_Os01g64090
LOC_Os12g01700		LOC_Os06g08830	LOC_Os02g14020	LOC_Os05g37160
LOC_Os02g47230		LOC_Os07g42420	LOC_Os05g02130	LOC_Os10g22590
LOC_Os01g07570		LOC_Os01g65790	LOC_Os02g51350	LOC_Os04g53490
LOC_Os05g48900		LOC_Os03g55350	LOC_Os01g11940	LOC_Os03g06670
LOC_Os01g46340		LOC_Os06g05359	LOC_Os11g02570	LOC_Os06g46690
LOC_Os09g27450		LOC_Os01g56940	LOC_Os05g04620	LOC_Os03g55270
LOC_Os04g39060		LOC_Os07g42700	LOC_Os03g55240	LOC_Os03g14710
LOC_Os01g06010		LOC_Os04g34540	LOC_Os03g52370	LOC_Os07g09580
LOC_Os05g32960		LOC_Os04g42860	LOC_Os09g28440	LOC_Os04g34240
LOC_Os03g49350		LOC_Os11g07830	LOC_Os03g42464	LOC_Os01g18880
LOC_Os01g60670		LOC_Os09g28390	LOC_Os04g32330	LOC_Os02g56020
LOC_Os03g17100		LOC_Os11g03240	LOC_Os04g37990	LOC_Os12g08770
LOC_Os02g30080		LOC_Os09g20000	LOC_Os04g17479	LOC_Os03g58650
LOC_Os06g11320		LOC_Os01g53930	LOC_Os11g46960	LOC_Os03g63930
LOC_Os09g24900		LOC_Os02g09930	LOC_Os02g19510	LOC_Os07g05390
LOC_Os08g32620		LOC_Os03g61800	LOC_Os02g52850	LOC_Os03g03830
LOC_Os03g50140		LOC_Os04g49490	LOC_Os07g19550	LOC_Os03g41229
LOC_Os05g49860		LOC_Os01g21070	LOC_Os10g25130	LOC_Os01g12420
LOC_Os05g48150		LOC_Os10g07080	LOC_Os02g10660	LOC_Os06g47600
LOC_Os07g41160		LOC_Os11g30060	LOC_Os03g42840	LOC_Os07g41120
LOC_Os03g11140		LOC_Os02g08190	LOC_Os01g61670	LOC_Os11g10540
LOC_Os01g62380		LOC_Os07g01100	LOC_Os03g39370	LOC_Os01g43610
LOC_Os01g16290		LOC_Os02g51730	LOC_Os02g40030	LOC_Os04g35864
LOC_Os04g36740		LOC_Os01g66890	LOC_Os11g35320	LOC_Os03g60480
LOC_Os10g05600		LOC_Os11g42450	LOC_Os11g01030	LOC_Os04g42340
LOC_Os11g04190		LOC_Os09g25100	LOC_Os02g45660	LOC_Os12g06610
LOC_Os01g67290		LOC_Os01g67160	LOC_Os01g70770	LOC_Os03g11670
LOC_Os05g06140		LOC_Os06g10230	LOC_Os05g07940	LOC_Os04g22870
LOC_Os03g04340		LOC_Os07g42200	LOC_Os11g02150	LOC_Os06g05860
LOC_Os05g39880		LOC_Os08g02120	LOC_Os08g05840	LOC_Os06g06420
		LOC_Os04g36720	LOC_Os11g11980	LOC_Os03g62700
		LOC_Os01g12570	LOC_Os09g32169	LOC_Os05g33440
		LOC_Os01g42800	LOC_Os02g05480	LOC_Os02g54640
		LOC_Os03g45400	LOC_Os10g37660	LOC_Os01g09430
		LOC_Os06g41030	LOC_Os02g12380	LOC_Os10g26390
		LOC_Os03g21160	LOC_Os08g28790	LOC_Os04g40700
		LOC_Os05g38860	LOC_Os07g03970	LOC_Os02g18460
		LOC_Os08g32120	LOC_Os04g55510	LOC_Os05g38670
		LOC_Os11g02330	LOC_Os05g46040	LOC_Os01g64910
		LOC_Os12g36580	LOC_Os07g46700	LOC_Os01g40720
		LOC_Os12g43660	LOC_Os03g48560	LOC_Os08g42320
		LOC_Os11g03160	LOC_Os03g31690	LOC_Os05g50960
		LOC_Os05g06460	LOC_Os04g35270	LOC_Os11g05010
		LOC_Os11g36030	LOC_Os11g37700	LOC_Os11g12740
		LOC_Os02g51590	LOC_Os10g37280	LOC_Os09g19940
		LOC_Os01g66970	LOC_Os03g16690	LOC_Os11g10070
		LOC_Os01g17320	LOC_Os06g50146	LOC_Os04g46310
		LOC_Os05g13940	LOC_Os02g28334	LOC_Os01g69904
		LOC_Os08g34550	LOC_Os07g41810	LOC_Os03g01470
		LOC_Os08g05870	LOC_Os02g43314	LOC_Os05g07890
		LOC_Os04g27670	LOC_Os01g48320	LOC_Os06g12990
		LOC_Os05g48290	LOC_Os11g25860	LOC_Os03g52500
		LOC_Os04g36040	LOC_Os05g06890	LOC_Os10g09200
		LOC_Os02g43460	LOC_Os04g01160	LOC_Os08g05830
		LOC_Os02g48360	LOC_Os07g45400	LOC_Os06g06520
		LOC_Os04g33740	LOC_Os08g02996	LOC_Os07g33370
		LOC_Os07g49370	LOC_Os01g04550	LOC_Os01g02600
		LOC_Os03g03450	LOC_Os06g29810	LOC_Os04g58780
		LOC_Os09g32992	LOC_Os01g57360	LOC_Os01g51220
		LOC_Os02g47770	LOC_Os06g49490	LOC_Os07g12200
		LOC_Os01g43460	LOC_Os03g42820	LOC_Os08g31569
		LOC_Os05g39850	LOC_Os01g01410	LOC_Os10g21860
		LOC_Os11g02350	LOC_Os04g20164	LOC_Os02g09630
		LOC_Os02g14840	LOC_Os05g48500	LOC_Os03g11650
		LOC_Os02g35000	LOC_Os11g37690	LOC_Os07g44940
		LOC_Os08g43250	LOC_Os12g36030	LOC_Os06g51470
		LOC_Os06g14540	LOC_Os01g16600	LOC_Os07g44004
		LOC_Os05g28140	LOC_Os08g23670	LOC_Os12g40010
		LOC_Os11g01620	LOC_Os06g30480	LOC_Os05g19370
		LOC_Os02g32504	LOC_Os05g47870	LOC_Os05g50624
		LOC_Os01g54080	LOC_Os02g41630	LOC_Os10g02040
		LOC_Os01g16980	LOC_Os07g47290	LOC_Os06g02110
		LOC_Os08g43320	LOC_Os01g62945	LOC_Os05g02190
		LOC_Os03g12260	LOC_Os02g31160	LOC_Os04g33630
		LOC_Os01g36600	LOC_Os04g26590	LOC_Os08g40919
		LOC_Os05g48850	LOC_Os06g41450	LOC_Os09g27230
		LOC_Os05g08930	LOC_Os10g12300	LOC_Os04g28260
		LOC_Os04g55840	LOC_Os07g26110	LOC_Os06g05250
		LOC_Os09g27330	LOC_Os09g11640	LOC_Os12g44340
		LOC_Os02g50040	LOC_Os05g35530	LOC_Os02g52040
		LOC_Os11g10780	LOC_Os02g11640	LOC_Os07g12650
		LOC_Os03g06940	LOC_Os08g10350	LOC_Os05g39960
		LOC_Os05g39560	LOC_Os01g15000	LOC_Os12g39700
		LOC_Os03g42600	LOC_Os03g42230	LOC_Os02g03050
		LOC_Os12g39160	LOC_Os03g20720	LOC_Os03g49830
		LOC_Os03g59300	LOC_Os12g05110	LOC_Os04g57870
		LOC_Os11g23790	LOC_Os02g03280	LOC_Os08g08120
		LOC_Os10g39520	LOC_Os02g48840	LOC_Os06g46480
		LOC_Os02g36500	LOC_Os12g41962	LOC_Os01g70520
		LOC_Os11g03540	LOC_Os08g38700	LOC_Os01g22590
		LOC_Os01g66850	LOC_Os12g01480	LOC_Os11g16480
		LOC_Os03g17960	LOC_Os05g05290	LOC_Os03g11720
		LOC_Os09g11440	LOC_Os01g14550	LOC_Os05g13810
		LOC_Os07g04020	LOC_Os01g45990	LOC_Os02g43770
		LOC_Os08g36820	LOC_Os01g02180	LOC_Os03g21810
		LOC_Os12g21784	LOC_Os09g10840	LOC_Os01g06320
		LOC_Os01g03110	LOC_Os03g21580	LOC_Os12g44360
		LOC_Os03g56670	LOC_Os09g39240	LOC_Os08g37820
		LOC_Os01g68598	LOC_Os06g46870	LOC_Os01g01030
		LOC_Os02g06300	LOC_Os09g31482	LOC_Os05g43360
		LOC_Os05g11570	LOC_Os10g37630	LOC_Os04g49260
		LOC_Os01g16030	LOC_Os06g10100	LOC_Os04g21850
		LOC_Os01g39600	LOC_Os12g19030	LOC_Os04g52479
		LOC_Os05g33030	LOC_Os05g32860	LOC_Os09g36670
		LOC_Os06g10980	LOC_Os11g23170	LOC_Os10g38880
		LOC_Os09g39770	LOC_Os12g27335	LOC_Os04g12540
		LOC_Os12g37400	LOC_Os07g47700	LOC_Os02g03420
		LOC_Os01g68570	LOC_Os04g58330	LOC_Os11g10090
		LOC_Os02g47150	LOC_Os06g17030	LOC_Os03g45750
		LOC_Os12g02980	LOC_Os07g44850	LOC_Os05g49470
		LOC_Os11g13710	LOC_Os09g15980	LOC_Os08g02550
		LOC_Os05g49060	LOC_Os03g26460	LOC_Os05g44610
		LOC_Os11g05730	LOC_Os11g07916	LOC_Os12g44090
		LOC_Os03g59774	LOC_Os08g04840	LOC_Os01g17214
		LOC_Os03g12680	LOC_Os03g16060	LOC_Os03g10530
		LOC_Os08g28870	LOC_Os04g46060	LOC_Os10g18070
		LOC_Os04g41900	LOC_Os01g17390	LOC_Os12g02870
		LOC_Os07g40000	LOC_Os01g54940	LOC_Os11g19730
		LOC_Os02g03960	LOC_Os06g12510	LOC_Os03g04940
		LOC_Os08g37104	LOC_Os03g36650	LOC_Os07g36870
		LOC_Os10g07340	LOC_Os12g07580	LOC_Os08g24900
		LOC_Os09g24350	LOC_Os08g09200	LOC_Os06g49550
		LOC_Os04g48760	LOC_Os01g32120	LOC_Os02g06400
		LOC_Os05g19670	LOC_Os11g47030	LOC_Os01g48100
		LOC_Os03g62740	LOC_Os02g37970	LOC_Os02g02500
		LOC_Os03g59280	LOC_Os02g39870	LOC_Os02g53340
		LOC_Os11g04330	LOC_Os08g28980	LOC_Os08g33590
		LOC_Os04g33680	LOC_Os03g05560	LOC_Os05g02070
		LOC_Os09g30010	LOC_Os12g42240	LOC_Os02g21510
		LOC_Os03g58040	LOC_Os03g19500	LOC_Os09g12540
		LOC_Os04g33530	LOC_Os04g45810	LOC_Os04g54680
		LOC_Os01g43580	LOC_Os07g06990	LOC_Os06g35970
		LOC_Os07g46480	LOC_Os04g20070	LOC_Os03g56070
		LOC_Os03g45370	LOC_Os12g22284	LOC_Os11g40160
		LOC_Os03g53050	LOC_Os06g12230	LOC_Os02g57990
		LOC_Os04g13150	LOC_Os12g40510	LOC_Os11g08940
		LOC_Os07g32120	LOC_Os02g48710	LOC_Os05g45875
		LOC_Os05g11580	LOC_Os04g32920	LOC_Os01g42490
		LOC_Os07g31500	LOC_Os06g27770	LOC_Os10g35690
		LOC_Os03g40670	LOC_Os11g05100	LOC_Os02g57250
		LOC_Os10g35110	LOC_Os03g37640	LOC_Os03g04970
		LOC_Os09g04490	LOC_Os04g45860	LOC_Os01g60110
		LOC_Os06g45990	LOC_Os05g32070	LOC_Os04g47720
		LOC_Os04g42940	LOC_Os05g29974	LOC_Os06g22690
		LOC_Os08g35090	LOC_Os04g35700	LOC_Os06g40940
		LOC_Os01g49200	LOC_Os09g10010	LOC_Os06g12160
		LOC_Os07g39820	LOC_Os03g17790	LOC_Os02g32540
		LOC_Os01g50720	LOC_Os02g50174	LOC_Os11g12040
		LOC_Os01g62605	LOC_Os04g52440	LOC_Os04g45490
		LOC_Os10g36703	LOC_Os01g61400	LOC_Os01g16650
		LOC_Os05g22940	LOC_Os05g02990	LOC_Os04g43290
		LOC_Os01g66940	LOC_Os05g51390	LOC_Os01g49740
		LOC_Os01g48850	LOC_Os02g48630	LOC_Os01g55570
		LOC_Os08g15500	LOC_Os01g04530	LOC_Os04g43670
		LOC_Os04g51610	LOC_Os07g05870	LOC_Os03g51350
		LOC_Os07g12320	LOC_Os07g01710	LOC_Os03g07160
		LOC_Os09g32440	LOC_Os08g39080	LOC_Os09g32540
		LOC_Os01g56020	LOC_Os07g26610	LOC_Os06g05580
		LOC_Os04g35210	LOC_Os05g29050	LOC_Os10g36680
		LOC_Os10g21460	LOC_Os07g05880	LOC_Os04g58210
		LOC_Os10g34010	LOC_Os06g36770	LOC_Os01g34610
		LOC_Os02g48094	LOC_Os01g63190	LOC_Os03g55880
		LOC_Os07g01370	LOC_Os09g21340	LOC_Os10g31940
		LOC_Os06g01840	LOC_Os05g08830	LOC_Os09g25040
		LOC_Os04g38400	LOC_Os05g03630	LOC_Os01g07630
		LOC_Os03g09170	LOC_Os05g37434	LOC_Os09g36240
		LOC_Os05g06670	LOC_Os04g40040	LOC_Os05g48700
		LOC_Os03g59360	LOC_Os02g01070	LOC_Os05g34720
		LOC_Os07g08960	LOC_Os07g34589	LOC_Os02g53400
		LOC_Os03g51690	LOC_Os12g36870	LOC_Os02g33400
		LOC_Os06g50960	LOC_Os07g30940	LOC_Os01g02420
		LOC_Os12g42220	LOC_Os12g03370	LOC_Os02g51110
		LOC_Os01g51840	LOC_Os04g52450	LOC_Os12g10200
		LOC_Os05g35230	LOC_Os07g31430	LOC_Os08g27100
		LOC_Os07g46450	LOC_Os09g08570	LOC_Os02g48480
		LOC_Os03g56270	LOC_Os03g26910	LOC_Os04g59260
		LOC_Os10g41580	LOC_Os09g12770	LOC_Os03g44290
		LOC_Os02g57590	LOC_Os03g20949	LOC_Os06g49480
		LOC_Os02g52370	LOC_Os01g01080	LOC_Os02g11750
		LOC_Os03g60810	LOC_Os03g22790	LOC_Os01g24690
		LOC_Os08g31580	LOC_Os06g21120	LOC_Os01g09580
		LOC_Os12g05980	LOC_Os10g01610	LOC_Os04g39444
		LOC_Os04g59370	LOC_Os07g08240	LOC_Os08g44360
		LOC_Os10g38020	LOC_Os10g23310	LOC_Os12g10184
		LOC_Os01g65460	LOC_Os10g11034	LOC_Os04g55570
		LOC_Os07g08500	LOC_Os01g64450	LOC_Os09g37790
		LOC_Os12g42160	LOC_Os01g15270	LOC_Os02g55130
		LOC_Os05g35380	LOC_Os07g01820	LOC_Os09g29840
		LOC_Os08g17370	LOC_Os04g37480	LOC_Os03g41200
		LOC_Os06g37080	LOC_Os01g10290	LOC_Os11g10240
		LOC_Os06g09420	LOC_Os09g01960	LOC_Os12g38380
		LOC_Os06g20040	LOC_Os03g60520	LOC_Os05g32390
		LOC_Os09g30380	LOC_Os12g32230	LOC_Os03g30580
		LOC_Os05g43690	LOC_Os02g52480	LOC_Os04g15800
		LOC_Os03g48235	LOC_Os07g17280	LOC_Os11g42540
		LOC_Os07g39740	LOC_Os02g25080	LOC_Os12g07820
		LOC_Os06g16330	LOC_Os01g01307	LOC_Os08g28180
		LOC_Os01g55190	LOC_Os10g17940	LOC_Os07g23244
		LOC_Os09g31430	LOC_Os04g31924	LOC_Os06g50120
		LOC_Os09g02360	LOC_Os07g17130	LOC_Os03g10710
		LOC_Os01g54300	LOC_Os01g08814	LOC_Os02g58230
		LOC_Os01g43372	LOC_Os05g31062	LOC_Os05g32820
		LOC_Os12g01700	LOC_Os01g39330	LOC_Os04g48140
		LOC_Os02g47230	LOC_Os07g09760	LOC_Os11g09850
		LOC_Os08g31630	LOC_Os03g53190	LOC_Os03g03010
		LOC_Os01g07570	LOC_Os04g52380	LOC_Os07g38020
		LOC_Os05g48900	LOC_Os02g52990	LOC_Os01g72870
		LOC_Os01g46340	LOC_Os10g07380	LOC_Os06g50679
		LOC_Os09g27450	LOC_Os07g47990	LOC_Os01g57930
		LOC_Os04g39060	LOC_Os08g30060	LOC_Os06g28480
		LOC_Os01g06010	LOC_Os06g40620	LOC_Os12g38780
		LOC_Os05g32960	LOC_Os08g14580	LOC_Os01g09450
		LOC_Os03g49350	LOC_Os05g31140	LOC_Os06g51310
		LOC_Os01g60670	LOC_Os02g57440	LOC_Os02g52300
		LOC_Os03g17100	LOC_Os02g54160	LOC_Os06g02200
		LOC_Os02g30080	LOC_Os10g32730	LOC_Os09g31060
		LOC_Os06g11320	LOC_Os06g22140	LOC_Os04g39150
		LOC_Os03g40830	LOC_Os07g41140	LOC_Os02g02750
		LOC_Os09g24900	LOC_Os01g56130	LOC_Os12g33210
		LOC_Os08g32620	LOC_Os08g28710	LOC_Os05g01256
		LOC_Os03g50140	LOC_Os03g17990	LOC_Os01g53250
		LOC_Os05g49860	LOC_Os07g03110	LOC_Os05g18850
		LOC_Os05g48150	LOC_Os01g47550	LOC_Os11g06410
		LOC_Os02g46030	LOC_Os07g38840	LOC_Os06g41700
		LOC_Os07g41160	LOC_Os09g36270	LOC_Os01g48700
		LOC_Os03g11140	LOC_Os05g03865	LOC_Os12g03601
		LOC_Os01g62380	LOC_Os06g04880	LOC_Os03g55930
		LOC_Os01g16290	LOC_Os03g43840	LOC_Os05g51790
		LOC_Os04g36740	LOC_Os01g12430	LOC_Os11g20384
		LOC_Os10g05600	LOC_Os08g33140	LOC_Os07g36610
		LOC_Os11g04190	LOC_Os09g29660	LOC_Os03g11770
		LOC_Os08g34984	LOC_Os06g02144	LOC_Os05g03000
		LOC_Os01g67290	LOC_Os11g04560	LOC_Os02g57740
		LOC_Os01g67310	LOC_Os01g68480	LOC_Os12g04924
		LOC_Os05g06140	LOC_Os02g52470	LOC_Os01g01360
		LOC_Os03g04340	LOC_Os01g07320	LOC_Os01g28580
		LOC_Os05g39880	LOC_Os03g39690	LOC_Os06g51520
			LOC_Os03g11290	LOC_Os05g50654
			LOC_Os11g12240	LOC_Os11g39568
			LOC_Os12g18729	LOC_Os10g06540
			LOC_Os01g46200	LOC_Os10g34180
			LOC_Os11g25454	LOC_Os06g01320
			LOC_Os01g65992	LOC_Os01g63250
			LOC_Os07g27780	LOC_Os06g09230
			LOC_Os02g36490	LOC_Os06g11310
			LOC_Os02g54010	LOC_Os08g43160
			LOC_Os03g38350	LOC_Os03g11210
			LOC_Os08g35020	LOC_Os04g31400
			LOC_Os01g18310	LOC_Os03g57190
			LOC_Os03g53740	LOC_Os05g32600
			LOC_Os06g07820	LOC_Os10g28120
			LOC_Os07g37130	LOC_Os07g47090
			LOC_Os03g57690	LOC_Os10g33840
			LOC_Os01g15020	LOC_Os02g15540
			LOC_Os03g16110	LOC_Os01g19470
			LOC_Os01g27020	LOC_Os05g40050
			LOC_Os03g51050	LOC_Os03g10940
			LOC_Os01g42380	LOC_Os01g19850
			LOC_Os06g43550	LOC_Os02g53000
			LOC_Os03g21250	LOC_Os04g54810
			LOC_Os04g59430	LOC_Os12g02390
			LOC_Os07g47400	LOC_Os12g44130
			LOC_Os01g74480	LOC_Os03g52320
			LOC_Os04g54630	LOC_Os07g37156
			LOC_Os07g29630	LOC_Os09g29830
			LOC_Os02g19210	LOC_Os07g46520
			LOC_Os01g11600	LOC_Os01g62630
			LOC_Os04g33420	LOC_Os01g63270
			LOC_Os03g61510	LOC_Os07g23520
			LOC_Os03g02514	LOC_Os04g56840
			LOC_Os01g04920	LOC_Os01g03870
			LOC_Os08g07240	LOC_Os12g07270
			LOC_Os05g45810	LOC_Os06g40010
			LOC_Os09g39200	LOC_Os04g32350
			LOC_Os06g09830	LOC_Os01g01510
			LOC_Os07g19060	LOC_Os06g45850
			LOC_Os02g52590	LOC_Os06g40190
			LOC_Os08g30930	LOC_Os03g04520
			LOC_Os09g17620	LOC_Os04g39110
			LOC_Os09g25314	LOC_Os03g11110
			LOC_Os07g39560	LOC_Os02g41904
			LOC_Os11g01439	LOC_Os12g36570
			LOC_Os03g25440	LOC_Os04g39700
			LOC_Os01g72560	LOC_Os10g10400
			LOC_Os03g04890	LOC_Os10g09930
			LOC_Os02g12440	LOC_Os09g02130
			LOC_Os04g47300	LOC_Os03g44520
			LOC_Os07g32420	LOC_Os05g31760
			LOC_Os04g55030	LOC_Os03g10780
			LOC_Os06g50230	LOC_Os10g35280
			LOC_Os02g47210	LOC_Os04g51090
			LOC_Os06g35030	LOC_Os03g40310
			LOC_Os08g43190	LOC_Os01g52400
			LOC_Os07g04850	LOC_Os05g39870
			LOC_Os03g14030	LOC_Os01g47050
			LOC_Os05g07070	LOC_Os05g38290
			LOC_Os07g35560	LOC_Os05g43230
			LOC_Os09g25720	LOC_Os12g36920
			LOC_Os03g62650	LOC_Os03g55290
			LOC_Os09g37120	LOC_Os05g39080
			LOC_Os12g06510	LOC_Os07g33898
			LOC_Os03g04130	LOC_Os02g12570
			LOC_Os05g43540	LOC_Os09g02000
			LOC_Os03g46710	LOC_Os01g56620
			LOC_Os06g08720	LOC_Os05g39120
			LOC_Os03g10890	LOC_Os04g32510
			LOC_Os04g42250	LOC_Os04g40630
			LOC_Os06g35530	LOC_Os04g39864
			LOC_Os01g64100	LOC_Os10g26280
			LOC_Os10g38110	LOC_Os02g35620
			LOC_Os10g30530	LOC_Os02g30300
			LOC_Os05g48040	LOC_Os06g12460
			LOC_Os01g06510	LOC_Os06g37510
			LOC_Os03g15250	LOC_Os06g10030
			LOC_Os10g38970	LOC_Os06g49450
			LOC_Os06g16370	LOC_Os12g34340
			LOC_Os03g07430	LOC_Os07g43720
			LOC_Os09g27040	LOC_Os02g31070
			LOC_Os04g40140	LOC_Os05g51540
			LOC_Os07g48180	LOC_Os07g28400
			LOC_Os01g27490	LOC_Os04g42320
			LOC_Os03g26791	LOC_Os01g56140
			LOC_Os09g37280	LOC_Os07g41790
			LOC_Os02g12900	LOC_Os02g52260
			LOC_Os01g51060	LOC_Os01g20206
			LOC_Os01g70330	LOC_Os06g19210
			LOC_Os03g06170	LOC_Os11g09160
			LOC_Os02g54590	LOC_Os04g36070
			LOC_Os02g45180	LOC_Os03g11710
			LOC_Os05g01090	LOC_Os05g18280
			LOC_Os01g32720	LOC_Os03g38740
			LOC_Os05g07632	LOC_Os06g11070
			LOC_Os01g50110	LOC_Os06g39230
			LOC_Os07g26700	LOC_Os05g14180
			LOC_Os04g45950	LOC_Os02g32450
			LOC_Os04g32950	LOC_Os03g57160
			LOC_Os04g45020	LOC_Os04g38270
			LOC_Os12g02420	LOC_Os09g39700
			LOC_Os03g39860	LOC_Os07g20150
			LOC_Os03g19840	LOC_Os03g13730
			LOC_Os06g13170	LOC_Os05g45580
			LOC_Os02g49332	LOC_Os04g14690
			LOC_Os08g34750	LOC_Os09g23730
			LOC_Os08g31340	LOC_Os11g04320
			LOC_Os10g36200	LOC_Os03g26229
			LOC_Os05g10940	LOC_Os10g34310
			LOC_Os04g40100	LOC_Os05g08990
			LOC_Os02g09410	LOC_Os05g32680
			LOC_Os01g54600	LOC_Os05g29760
			LOC_Os04g01520	LOC_Os04g54620
			LOC_Os05g05330	LOC_Os05g14300
			LOC_Os05g44910	LOC_Os01g54990
			LOC_Os09g25560	LOC_Os02g01130
			LOC_Os12g29960	LOC_Os02g38470
			LOC_Os09g38580	LOC_Os10g10980
			LOC_Os07g46340	LOC_Os01g68800
			LOC_Os01g18100	LOC_Os10g42770
			LOC_Os03g18160	LOC_Os12g30040
			LOC_Os03g11970	LOC_Os05g37400
			LOC_Os02g50600	LOC_Os06g07770
			LOC_Os10g42820	LOC_Os07g08170
			LOC_Os02g12820	LOC_Os03g25550
			LOC_Os02g57790	LOC_Os07g33220
			LOC_Os03g18729	LOC_Os08g44420
			LOC_Os01g42970	LOC_Os10g13694
			LOC_Os03g63900	LOC_Os07g09280
			LOC_Os08g37670	LOC_Os01g32964
			LOC_Os12g01744	LOC_Os02g46810
			LOC_Os08g40690	LOC_Os07g42440
			LOC_Os03g08700	LOC_Os08g10020
			LOC_Os11g37230	LOC_Os01g62160
			LOC_Os06g17070	LOC_Os06g01500
			LOC_Os02g47170	LOC_Os09g21510
			LOC_Os02g13140	LOC_Os03g57240
			LOC_Os12g26970	LOC_Os04g58960
			LOC_Os09g33800	LOC_Os10g27174
			LOC_Os05g37390	LOC_Os03g56390
			LOC_Os10g39120	LOC_Os08g42350
			LOC_Os07g42610	LOC_Os05g02530
			LOC_Os05g31620	LOC_Os09g12660
			LOC_Os03g56320	LOC_Os06g45310
			LOC_Os09g36300	LOC_Os08g38240
			LOC_Os09g06740	LOC_Os04g33370
			LOC_Os02g47560	LOC_Os05g08570
			LOC_Os05g37140	LOC_Os03g14258
			LOC_Os04g53720	LOC_Os01g59990
			LOC_Os08g39090	LOC_Os01g67260
			LOC_Os04g51580	LOC_Os06g27900
			LOC_Os04g02754	LOC_Os09g02700
			LOC_Os06g42700	LOC_Os01g45730
			LOC_Os04g52090	LOC_Os05g33390
			LOC_Os03g48780	LOC_Os12g13100
			LOC_Os03g22420	LOC_Os02g56040
			LOC_Os12g34524	LOC_Os12g30555
			LOC_Os04g47320	LOC_Os05g31000
			LOC_Os08g32420	LOC_Os01g42990
			LOC_Os10g41940	LOC_Os04g40430
			LOC_Os01g64170	LOC_Os09g37600
			LOC_Os01g73514	LOC_Os02g26600
			LOC_Os08g07010	LOC_Os05g15510
			LOC_Os02g46910	LOC_Os04g48416
			LOC_Os01g16230	LOC_Os09g28600
			LOC_Os03g47280	LOC_Os10g40130
			LOC_Os01g11150	LOC_Os05g08450
			LOC_Os04g47370	LOC_Os10g35140
			LOC_Os03g28420	LOC_Os01g13570
			LOC_Os05g41440	LOC_Os06g02340
			LOC_Os02g51680	LOC_Os02g48184
			LOC_Os04g08350	LOC_Os03g01240
			LOC_Os04g37730	LOC_Os02g42710
			LOC_Os01g08950	LOC_Os12g12370
			LOC_Os12g07590	LOC_Os07g33200
			LOC_Os06g41940	LOC_Os11g01380
			LOC_Os07g42740	LOC_Os05g40790
			LOC_Os06g36740	LOC_Os02g56490
			LOC_Os11g02320	LOC_Os01g07140
			LOC_Os03g44670	LOC_Os01g06520
			LOC_Os05g38350	LOC_Os05g27520
			LOC_Os03g01760	LOC_Os09g27540
			LOC_Os06g40210	LOC_Os02g06460
			LOC_Os05g10625	LOC_Os07g39460
			LOC_Os03g06390	LOC_Os07g44730
			LOC_Os05g38020	LOC_Os01g62980
			LOC_Os07g07974	LOC_Os02g30850
			LOC_Os03g05900	LOC_Os03g55800
			LOC_Os02g07630	LOC_Os01g53890
			LOC_Os01g39770	LOC_Os07g39850
			LOC_Os09g37540	LOC_Os01g70560
			LOC_Os11g13490	LOC_Os02g07800
			LOC_Os06g04910	LOC_Os05g50640
			LOC_Os01g19020	LOC_Os01g15448
			LOC_Os06g47330	LOC_Os04g40130
			LOC_Os05g26820	LOC_Os04g30880
			LOC_Os06g04070	LOC_Os05g33840
			LOC_Os12g34360	LOC_Os04g33510
			LOC_Os07g42500	LOC_Os07g11020
			LOC_Os04g52504	LOC_Os05g39210
			LOC_Os03g63200	LOC_Os05g25320
			LOC_Os01g61080	LOC_Os01g42710
			LOC_Os08g39050	LOC_Os01g71420
			LOC_Os03g08660	LOC_Os05g30340
			LOC_Os06g06780	LOC_Os07g07520
			LOC_Os06g44620	LOC_Os03g62110
			LOC_Os11g06370	LOC_Os01g29150
			LOC_Os06g21730	LOC_Os08g10649
			LOC_Os01g15340	LOC_Os01g56969
			LOC_Os07g41310	LOC_Os01g67810
			LOC_Os06g11400	LOC_Os01g50030
			LOC_Os10g39780	LOC_Os11g03460
			LOC_Os07g27460	LOC_Os01g73420
			LOC_Os09g08072	LOC_Os12g04130
			LOC_Os08g42720	LOC_Os10g37850
			LOC_Os03g31180	LOC_Os02g18380
			LOC_Os07g37690	LOC_Os07g45100
			LOC_Os08g43310	LOC_Os04g13160
			LOC_Os08g33420	LOC_Os09g15820
			LOC_Os06g09220	LOC_Os07g40220
			LOC_Os01g28500	LOC_Os05g45210
			LOC_Os05g30900	LOC_Os12g18770
			LOC_Os08g25720	LOC_Os05g39950
			LOC_Os02g33680	LOC_Os11g19250
			LOC_Os04g10160	LOC_Os01g56870
			LOC_Os01g59570	LOC_Os07g40130
			LOC_Os03g48310	LOC_Os01g41210
			LOC_Os07g37800	LOC_Os09g15170
			LOC_Os03g22800	LOC_Os07g09140
			LOC_Os02g53750	LOC_Os01g53500
			LOC_Os02g30210	LOC_Os03g56800
			LOC_Os05g48690	LOC_Os03g38980
			LOC_Os03g36790	LOC_Os03g43890
			LOC_Os03g11890	LOC_Os01g55000
			LOC_Os09g06499	LOC_Os07g09800
			LOC_Os10g10480	LOC_Os09g05030
			LOC_Os08g41780	LOC_Os03g61570
			LOC_Os09g23595	LOC_Os02g17710
			LOC_Os04g36880	LOC_Os01g59150
			LOC_Os03g63700	LOC_Os03g31150
			LOC_Os07g09970	LOC_Os04g40060
			LOC_Os04g34910	LOC_Os07g03250
			LOC_Os01g24470	LOC_Os08g18079
			LOC_Os06g32990	LOC_Os10g41390
			LOC_Os04g20080	LOC_Os01g10790
			LOC_Os05g23610	LOC_Os05g26032
			LOC_Os12g08720	LOC_Os06g20090
			LOC_Os08g10480	LOC_Os07g32390
			LOC_Os10g42250	LOC_Os01g59880
			LOC_Os12g07440	LOC_Os12g35395
			LOC_Os01g12340	LOC_Os03g10350
			LOC_Os01g10250	LOC_Os03g38650
			LOC_Os07g47360	LOC_Os03g56220
			LOC_Os09g37967	LOC_Os02g47920
			LOC_Os11g44430	LOC_Os05g37800
			LOC_Os09g03190	LOC_Os02g49986
			LOC_Os03g32220	LOC_Os12g39120
			LOC_Os09g16910	LOC_Os05g05470
			LOC_Os05g30280	LOC_Os03g06910
			LOC_Os04g44924	LOC_Os11g32880
			LOC_Os03g27090	LOC_Os06g38970
			LOC_Os06g48940	LOC_Os01g64720
			LOC_Os03g42710	LOC_Os12g11930
			LOC_Os08g07690	LOC_Os04g35305
			LOC_Os12g21700	LOC_Os03g04580
			LOC_Os02g46360	LOC_Os08g01870
			LOC_Os09g01640	LOC_Os01g61920
			LOC_Os11g11000	LOC_Os07g06070
			LOC_Os06g14870	LOC_Os08g41630
			LOC_Os05g31670	LOC_Os12g38850
			LOC_Os03g16130	LOC_Os01g40310
			LOC_Os06g09990	LOC_Os03g11490
			LOC_Os11g47180	LOC_Os03g11480
			LOC_Os03g38730	LOC_Os07g32480
			LOC_Os08g14640	LOC_Os07g07050
			LOC_Os11g42040	LOC_Os03g62910
			LOC_Os01g33514	LOC_Os02g05686
			LOC_Os03g03150	LOC_Os12g32330
			LOC_Os04g09680	LOC_Os02g33140
			LOC_Os03g48770	LOC_Os11g10530
			LOC_Os12g41640	LOC_Os11g37670
			LOC_Os04g41110	LOC_Os01g50830
			LOC_Os09g27240	LOC_Os05g40180
			LOC_Os12g31780	LOC_Os08g16600
			LOC_Os03g16410	LOC_Os12g06335
			LOC_Os01g48440	LOC_Os06g44410
			LOC_Os04g36810	LOC_Os10g21470
			LOC_Os09g16280	LOC_Os10g41410
			LOC_Os08g01530	LOC_Os03g28960
			LOC_Os08g44860	LOC_Os04g48830
			LOC_Os10g35200	LOC_Os03g23980
			LOC_Os07g47250	LOC_Os11g24570
			LOC_Os05g05940	LOC_Os12g42020
			LOC_Os09g04430	LOC_Os02g58300
			LOC_Os06g51260	LOC_Os03g18990
			LOC_Os11g18570	LOC_Os06g41590
			LOC_Os05g28300	LOC_Os08g02904
			LOC_Os02g04450	LOC_Os09g08710
			LOC_Os07g31650	LOC_Os01g32560
			LOC_Os06g05910	LOC_Os08g16130
			LOC_Os08g25380	LOC_Os03g01900
			LOC_Os03g33590	LOC_Os08g02094
			LOC_Os03g42370	LOC_Os07g44830
			LOC_Os02g34860	LOC_Os06g30390
			LOC_Os07g34520	LOC_Os09g17850
			LOC_Os10g41200	LOC_Os05g13960
			LOC_Os01g68630	LOC_Os12g36980
			LOC_Os03g02280	LOC_Os02g58170
			LOC_Os08g01350	LOC_Os09g27890
			LOC_Os06g46940	LOC_Os02g29380
			LOC_Os01g50100	LOC_Os02g54110
			LOC_Os03g24040	LOC_Os06g19480
			LOC_Os03g41110	LOC_Os02g08230
			LOC_Os05g21180	LOC_Os06g08320
			LOC_Os07g27770	LOC_Os03g14520
			LOC_Os03g10800	LOC_Os11g08980
			LOC_Os01g03890	LOC_Os04g41960
			LOC_Os04g09580	LOC_Os05g32640
			LOC_Os11g13680	LOC_Os02g57540
			LOC_Os11g02159	LOC_Os06g05660
			LOC_Os01g48830	LOC_Os02g38180
			LOC_Os02g55170	LOC_Os07g09690
			LOC_Os07g33780	LOC_Os01g55560
			LOC_Os01g22500	LOC_Os02g39990
			LOC_Os03g16890	LOC_Os11g44920
			LOC_Os02g08364	LOC_Os05g02300
			LOC_Os01g42140	LOC_Os06g46410
			LOC_Os07g27370	LOC_Os11g17080
			LOC_Os11g02180	LOC_Os02g14110
			LOC_Os03g13550	LOC_Os03g44380
			LOC_Os08g02050	LOC_Os03g24940
			LOC_Os01g66280	LOC_Os07g37240
			LOC_Os03g51459	LOC_Os02g42380
			LOC_Os02g55300	LOC_Os03g09180
			LOC_Os04g52300	LOC_Os07g38960
			LOC_Os05g34180	LOC_Os05g33500
			LOC_Os10g42720	LOC_Os11g38150
			LOC_Os03g46390	LOC_Os10g40540
			LOC_Os01g22520	LOC_Os04g52230
			LOC_Os08g04420	LOC_Os10g41150
			LOC_Os10g36500	LOC_Os11g13694
			LOC_Os10g24070	LOC_Os03g56782
			LOC_Os01g55360	LOC_Os08g02220
			LOC_Os05g32544	LOC_Os04g52290
			LOC_Os02g57854	LOC_Os03g59200
			LOC_Os03g55420	LOC_Os01g59620
			LOC_Os05g33710	LOC_Os03g60620
			LOC_Os07g07580	LOC_Os05g23924
			LOC_Os05g07090	LOC_Os02g18450
			LOC_Os03g15850	LOC_Os02g33170
			LOC_Os09g37760	LOC_Os07g12790
			LOC_Os01g71620	LOC_Os01g70970
			LOC_Os07g12770	LOC_Os06g14080
			LOC_Os01g06590	LOC_Os05g49230
			LOC_Os09g38410	LOC_Os05g10980
			LOC_Os06g34830	LOC_Os04g10650
			LOC_Os02g39970	LOC_Os05g38580
			LOC_Os05g39770	LOC_Os07g48920
			LOC_Os07g34610	LOC_Os01g37690
			LOC_Os01g51120	LOC_Os03g20460
			LOC_Os03g53900	LOC_Os07g31420
			LOC_Os08g29590	LOC_Os01g64900
			LOC_Os01g72810	LOC_Os07g40160
			LOC_Os12g40830	LOC_Os04g51680
			LOC_Os08g06220	LOC_Os02g21780
			LOC_Os01g05630	LOC_Os09g07780
			LOC_Os03g20600	LOC_Os03g18830
			LOC_Os07g42810	LOC_Os02g05890
			LOC_Os04g42580	LOC_Os01g70260
			LOC_Os04g32560	LOC_Os01g43510
			LOC_Os03g49630	LOC_Os06g29350
			LOC_Os05g34260	LOC_Os08g04280
			LOC_Os05g11770	LOC_Os07g09814
			LOC_Os02g10650	LOC_Os11g34810
			LOC_Os02g51290	LOC_Os09g38710
			LOC_Os10g33540	LOC_Os09g23220
			LOC_Os05g23530	LOC_Os05g51020
			LOC_Os08g01600	LOC_Os02g02910
			LOC_Os01g69100	LOC_Os07g02550
			LOC_Os05g51070	LOC_Os06g11660
			LOC_Os06g10760	LOC_Os05g34030
			LOC_Os07g04500	LOC_Os03g26200
			LOC_Os01g64110	LOC_Os02g46090
			LOC_Os02g41720	LOC_Os09g32274
			LOC_Os11g03530	LOC_Os07g31720
			LOC_Os02g36960	LOC_Os06g06790
			LOC_Os02g37490	LOC_Os03g50510
			LOC_Os03g22160	LOC_Os01g22954
			LOC_Os02g51770	LOC_Os07g07220
			LOC_Os04g56620	LOC_Os03g11840
			LOC_Os02g11680	LOC_Os01g43230
			LOC_Os08g40250	LOC_Os06g48650
			LOC_Os09g25900	LOC_Os04g15790
			LOC_Os09g34070	LOC_Os05g46520
			LOC_Os03g41390	LOC_Os03g34310
			LOC_Os05g39980	LOC_Os01g47180
			LOC_Os11g36140	LOC_Os12g38650
			LOC_Os05g32140	LOC_Os05g46690
			LOC_Os02g07790	LOC_Os02g56110
			LOC_Os08g01840	LOC_Os03g29930
			LOC_Os05g05500	LOC_Os01g05900
			LOC_Os05g06760	LOC_Os03g45710
			LOC_Os02g51660	LOC_Os09g36290
			LOC_Os02g34950	LOC_Os01g21820
			LOC_Os08g30014	LOC_Os05g01450
			LOC_Os03g06400	LOC_Os11g37080
			LOC_Os06g08440	LOC_Os07g49480
			LOC_Os01g02290	LOC_Os02g45820
			LOC_Os05g29030	LOC_Os12g35030
			LOC_Os01g21410	LOC_Os07g31380
			LOC_Os08g39420	LOC_Os02g18090
			LOC_Os06g14750	LOC_Os05g22790
			LOC_Os04g02520	LOC_Os01g72240
			LOC_Os06g13390	LOC_Os04g31971
			LOC_Os06g12690	LOC_Os03g08850
			LOC_Os02g17500	LOC_Os04g58200
			LOC_Os11g34200	LOC_Os01g08770
			LOC_Os07g44890	LOC_Os03g59670
			LOC_Os02g57760	LOC_Os05g51690
			LOC_Os06g10880	LOC_Os04g49954
			LOC_Os06g28820	LOC_Os04g54330
			LOC_Os08g05510	LOC_Os02g43740
			LOC_Os01g41430	LOC_Os02g41800
			LOC_Os08g41420	LOC_Os06g44840
			LOC_Os08g33710	LOC_Os02g30630
			LOC_Os08g44050	LOC_Os06g07978
			LOC_Os11g09830	LOC_Os01g70830
			LOC_Os06g48760	LOC_Os06g03980
			LOC_Os07g39290	LOC_Os08g34130
			LOC_Os07g39900	LOC_Os12g06200
			LOC_Os03g45340	LOC_Os01g68870
			LOC_Os05g43550	LOC_Os04g52164
			LOC_Os09g12230	LOC_Os02g58340
			LOC_Os02g32230	LOC_Os03g10680
			LOC_Os11g32380	LOC_Os08g42700
			LOC_Os05g32330	LOC_Os01g43130
			LOC_Os03g25140	LOC_Os03g55310
			LOC_Os04g52370	LOC_Os08g33154
			LOC_Os04g20680	LOC_Os01g53640
			LOC_Os01g65370	LOC_Os09g32550
			LOC_Os02g19150	LOC_Os01g73540
			LOC_Os02g04170	LOC_Os07g18250
			LOC_Os08g43270	LOC_Os07g40040
			LOC_Os08g17000	LOC_Os10g31820
			LOC_Os10g30150	LOC_Os12g24550
			LOC_Os08g34580	LOC_Os11g01836
			LOC_Os12g06890	LOC_Os11g03060
			LOC_Os02g36210	LOC_Os01g01689
			LOC_Os01g08110	LOC_Os02g15220
			LOC_Os02g52540	LOC_Os09g32988
			LOC_Os03g01940	LOC_Os07g46760
			LOC_Os02g40800	LOC_Os04g34930
			LOC_Os02g57260	LOC_Os12g38040
			LOC_Os06g49460	LOC_Os04g47420
			LOC_Os03g49700	LOC_Os05g01750
			LOC_Os01g70780	LOC_Os04g37960
			LOC_Os02g33080	LOC_Os04g19740
			LOC_Os06g16410	LOC_Os09g32520
			LOC_Os12g02960	LOC_Os01g66000
			LOC_Os03g54130	LOC_Os03g51270
			LOC_Os03g02840	LOC_Os03g20860
			LOC_Os07g11000	LOC_Os05g07960
			LOC_Os05g25390	LOC_Os10g38834
			LOC_Os03g07600	LOC_Os12g06250
			LOC_Os01g70210	LOC_Os01g69840
			LOC_Os03g63240	LOC_Os02g21260
			LOC_Os12g18900	LOC_Os03g27880
			LOC_Os04g42280	LOC_Os09g21460
			LOC_Os11g12260	LOC_Os05g48880
			LOC_Os12g23280	LOC_Os08g35880
			LOC_Os01g04450	LOC_Os12g42140
			LOC_Os06g17020	LOC_Os04g15550
			LOC_Os01g52340	LOC_Os11g07912
			LOC_Os11g27370	LOC_Os01g40820
			LOC_Os07g38530	LOC_Os04g54340
			LOC_Os10g25674	LOC_Os01g58520
			LOC_Os12g29560	LOC_Os01g29690
			LOC_Os02g27360	LOC_Os10g06130
			LOC_Os01g23630	LOC_Os02g04270
			LOC_Os06g30970	LOC_Os08g39270
			LOC_Os03g25300	LOC_Os11g43590
			LOC_Os01g49026	LOC_Os06g08890
			LOC_Os12g03970	LOC_Os12g18150
			LOC_Os09g32030	LOC_Os06g07160
			LOC_Os02g20280	LOC_Os09g20830
			LOC_Os09g24660	LOC_Os01g37510
			LOC_Os03g10080	LOC_Os01g41310
			LOC_Os01g01800	LOC_Os02g50960
			LOC_Os07g38810	LOC_Os01g44394
			LOC_Os02g25580	LOC_Os02g18630
			LOC_Os04g46180	LOC_Os07g09890
			LOC_Os09g35920	LOC_Os07g02192
			LOC_Os07g36810	LOC_Os01g13190
			LOC_Os11g19220	LOC_Os02g53180
			LOC_Os03g02560	LOC_Os11g34450
			LOC_Os01g45510	LOC_Os03g14500
			LOC_Os11g06030	LOC_Os01g08540
			LOC_Os03g53980	LOC_Os03g07450
			LOC_Os03g03164	LOC_Os07g27110
			LOC_Os10g39770	LOC_Os07g28644
			LOC_Os01g67430	LOC_Os08g38160
			LOC_Os05g45020	LOC_Os09g36130
			LOC_Os09g28510	LOC_Os08g45130
			LOC_Os12g18650	LOC_Os12g10250
			LOC_Os03g08460	LOC_Os08g27070
			LOC_Os05g10810	LOC_Os10g36270
			LOC_Os11g34180	LOC_Os03g53360
			LOC_Os02g14800	LOC_Os01g60650
			LOC_Os03g16140	LOC_Os03g07800
			LOC_Os02g52410	LOC_Os10g27990
			LOC_Os01g12270	LOC_Os07g19460
			LOC_Os04g31030	LOC_Os02g17360
			LOC_Os06g43640	LOC_Os11g40150
			LOC_Os02g03330	LOC_Os02g47760
			LOC_Os12g05770	LOC_Os03g24020
			LOC_Os06g35160	LOC_Os05g27090
			LOC_Os04g01310	LOC_Os09g30486
			LOC_Os01g50040	LOC_Os03g27320
			LOC_Os06g07020	LOC_Os10g07480
			LOC_Os10g02480	LOC_Os02g50100
			LOC_Os07g42260	LOC_Os03g21600
			LOC_Os01g14110	LOC_Os03g61090
			LOC_Os01g55030	LOC_Os04g54190
			LOC_Os11g03730	LOC_Os04g36840
			LOC_Os02g44132	LOC_Os11g34210
			LOC_Os11g01470	LOC_Os08g15060
			LOC_Os03g55320	LOC_Os04g14410
			LOC_Os03g24184	LOC_Os05g17849
			LOC_Os02g34250	LOC_Os01g02520
			LOC_Os12g02530	LOC_Os01g07700
			LOC_Os01g65100	LOC_Os01g36090
			LOC_Os01g61150	LOC_Os01g72950
			LOC_Os04g58380	LOC_Os06g02100
			LOC_Os01g16670	LOC_Os01g51170
			LOC_Os01g55650	LOC_Os02g48660
			LOC_Os02g42320	LOC_Os03g63910
			LOC_Os03g21950	LOC_Os03g19436
			LOC_Os04g43390	LOC_Os03g31320
			LOC_Os12g25090	LOC_Os01g01700
			LOC_Os08g40500	LOC_Os01g17396
			LOC_Os06g13090	LOC_Os01g01520
			LOC_Os12g43520	LOC_Os09g32740
			LOC_Os10g28970	LOC_Os06g44230
			LOC_Os02g20970	LOC_Os05g12380
			LOC_Os06g40650	LOC_Os07g03140
			LOC_Os05g46210	LOC_Os06g44540
			LOC_Os02g01930	LOC_Os07g02930
			LOC_Os08g34510	LOC_Os09g36180
			LOC_Os08g37760	LOC_Os09g25000
			LOC_Os10g38590	LOC_Os02g56920
			LOC_Os05g37190	LOC_Os03g49480
			LOC_Os09g24710	LOC_Os02g01920
			LOC_Os06g51400	LOC_Os03g54930
			LOC_Os03g02390	LOC_Os03g60380
			LOC_Os08g37350	LOC_Os01g47080
			LOC_Os04g38940	LOC_Os03g18270
			LOC_Os09g10940	LOC_Os04g30410
			LOC_Os09g19790	LOC_Os05g02520
			LOC_Os11g06720	LOC_Os02g02130
			LOC_Os05g04360	LOC_Os06g03570
			LOC_Os09g12730	LOC_Os06g47950
			LOC_Os07g48290	LOC_Os01g62950
			LOC_Os04g47970	LOC_Os04g30780
			LOC_Os10g07270	LOC_Os11g29400
			LOC_Os09g28570	LOC_Os04g21710
			LOC_Os01g47490	LOC_Os02g39350
			LOC_Os08g31250	LOC_Os01g51260
			LOC_Os10g10080	LOC_Os10g36550
			LOC_Os06g24870	LOC_Os08g20644
			LOC_Os05g38140	LOC_Os03g18430
			LOC_Os01g24440	LOC_Os07g15430
			LOC_Os09g13610	LOC_Os02g26160
			LOC_Os03g52390	LOC_Os08g37590
			LOC_Os01g09900	LOC_Os04g42600
			LOC_Os12g01574	LOC_Os01g13030
			LOC_Os12g02620	LOC_Os02g40750
			LOC_Os03g53150	LOC_Os03g42770
			LOC_Os01g16350	LOC_Os08g31769
			LOC_Os03g58250	LOC_Os10g05130
			LOC_Os03g07930	LOC_Os05g42230
			LOC_Os02g30180	LOC_Os10g13630
			LOC_Os02g26810	LOC_Os02g29400
			LOC_Os01g74510	LOC_Os01g53060
			LOC_Os05g51590	LOC_Os10g25450
			LOC_Os03g61340	LOC_Os08g40850
			LOC_Os06g23114	LOC_Os01g64560
			LOC_Os07g41680	LOC_Os02g36890
			LOC_Os03g07170	LOC_Os03g30260
			LOC_Os02g35190	LOC_Os02g09470
			LOC_Os08g42020	LOC_Os03g08100
			LOC_Os06g47640	LOC_Os03g59640
			LOC_Os03g31730	LOC_Os03g12140
			LOC_Os03g18120	LOC_Os08g03560
			LOC_Os09g31140	LOC_Os09g36280
			LOC_Os03g01100	LOC_Os06g08600
			LOC_Os02g55330	LOC_Os12g17320
			LOC_Os09g04730	LOC_Os02g56910
			LOC_Os01g57770	LOC_Os03g63500
			LOC_Os05g39070	LOC_Os08g06370
			LOC_Os03g02160	LOC_Os06g11980
			LOC_Os06g50520	LOC_Os01g36920
			LOC_Os01g02300	LOC_Os08g15204
			LOC_Os01g54480	LOC_Os04g38620
			LOC_Os06g13410	LOC_Os05g09400
			LOC_Os03g11570	LOC_Os06g37640
			LOC_Os03g16400	LOC_Os07g29460
			LOC_Os04g49520	LOC_Os01g51154
			LOC_Os02g01825	LOC_Os11g22404
			LOC_Os05g36010	LOC_Os06g01960
			LOC_Os02g52150	LOC_Os02g39550
			LOC_Os04g49500	LOC_Os06g01870
			LOC_Os09g20650	LOC_Os02g34930
			LOC_Os12g41840	LOC_Os12g43940
			LOC_Os03g11360	LOC_Os08g38810
			LOC_Os03g20420	LOC_Os11g46240
			LOC_Os04g27850	LOC_Os05g44600
			LOC_Os10g17489	LOC_Os08g32090
			LOC_Os02g27480	LOC_Os01g04260
			LOC_Os06g25010	LOC_Os05g06430
			LOC_Os06g38340	LOC_Os12g37960
			LOC_Os02g33110	LOC_Os03g18370
			LOC_Os01g52630	LOC_Os07g06970
			LOC_Os05g45030	LOC_Os03g31310
			LOC_Os05g03920	LOC_Os12g07300
			LOC_Os05g28520	LOC_Os04g52660
			LOC_Os06g06550	LOC_Os06g11060
			LOC_Os10g42724	LOC_Os07g43020
			LOC_Os02g52550	LOC_Os01g27360
			LOC_Os11g03910	LOC_Os03g39350
			LOC_Os07g01720	LOC_Os03g10030
			LOC_Os08g16120	LOC_Os06g14530
			LOC_Os04g35630	LOC_Os02g52280
			LOC_Os02g49550	LOC_Os12g29980
			LOC_Os09g25600	LOC_Os04g46660
			LOC_Os01g57310	LOC_Os02g45090
			LOC_Os03g57310	LOC_Os02g42660
			LOC_Os01g71980	LOC_Os02g13530
			LOC_Os09g26620	LOC_Os08g37960
			LOC_Os11g13570	LOC_Os06g08560
			LOC_Os02g54130	LOC_Os04g49990
			LOC_Os04g45070	LOC_Os10g30890
			LOC_Os03g16460	LOC_Os06g04810
			LOC_Os05g30630	LOC_Os03g12236
			LOC_Os05g49120	LOC_Os04g45000
			LOC_Os06g25294	LOC_Os02g58720
			LOC_Os01g20900	LOC_Os01g12460
			LOC_Os12g02200	LOC_Os02g29480
			LOC_Os08g03440	LOC_Os02g10690
			LOC_Os11g34760	LOC_Os04g35900
			LOC_Os05g04410	LOC_Os09g32620
			LOC_Os07g48550	LOC_Os08g40090
			LOC_Os01g25540	LOC_Os04g17680
			LOC_Os04g51250	LOC_Os09g37860
			LOC_Os09g29540	LOC_Os08g28030
			LOC_Os04g47120	LOC_Os08g02440
			LOC_Os06g36180	LOC_Os01g16950
			LOC_Os04g57810	LOC_Os03g49730
			LOC_Os01g37960	LOC_Os03g02200
			LOC_Os04g52630	LOC_Os04g24414
			LOC_Os11g31890	LOC_Os02g46956
			LOC_Os02g42990	LOC_Os03g62500
			LOC_Os12g37410	LOC_Os02g56310
			LOC_Os03g44140	LOC_Os01g68120
			LOC_Os06g46240	LOC_Os03g50500
			LOC_Os03g03980	LOC_Os11g01340
			LOC_Os01g15110	LOC_Os10g40600
			LOC_Os07g34280	LOC_Os03g13370
			LOC_Os06g14190	LOC_Os04g32030
			LOC_Os05g35190	LOC_Os02g46420
			LOC_Os04g57720	LOC_Os02g51080
			LOC_Os01g47540	LOC_Os01g74660
			LOC_Os10g22050	LOC_Os03g05300
			LOC_Os05g48230	LOC_Os03g28140
			LOC_Os01g46720	LOC_Os06g50510
			LOC_Os09g30474	LOC_Os10g36390
			LOC_Os03g11734	LOC_Os02g36600
			LOC_Os10g39820	LOC_Os06g39960
			LOC_Os08g04620	LOC_Os07g37620
			LOC_Os05g19030	LOC_Os03g15630
			LOC_Os07g48390	LOC_Os02g58180
			LOC_Os06g46820	LOC_Os01g41270
			LOC_Os02g05700	LOC_Os06g37010
			LOC_Os01g50410	LOC_Os03g42020
			LOC_Os09g34130	LOC_Os10g39420
			LOC_Os06g05804	LOC_Os11g38920
			LOC_Os07g45170	LOC_Os02g10160
			LOC_Os07g40830	LOC_Os10g19334
			LOC_Os06g12882	LOC_Os10g34270
			LOC_Os05g32570	LOC_Os03g60110
			LOC_Os05g03450	LOC_Os01g38970
			LOC_Os06g11820	LOC_Os12g32620
			LOC_Os07g02910	LOC_Os02g05199
			LOC_Os07g30010	LOC_Os02g58790
			LOC_Os06g48770	LOC_Os03g02310
			LOC_Os01g54890	LOC_Os07g47710
			LOC_Os05g13780	LOC_Os11g13930
			LOC_Os09g33876	LOC_Os01g52540
			LOC_Os02g46920	LOC_Os01g49260
			LOC_Os06g38650	LOC_Os02g01550
			LOC_Os11g19864	LOC_Os07g44640
			LOC_Os01g17065	LOC_Os06g08790
			LOC_Os07g01340	LOC_Os03g46910
			LOC_Os11g47600	LOC_Os03g50540
			LOC_Os10g32840	LOC_Os06g21590
			LOC_Os08g43210	LOC_Os02g15690
			LOC_Os03g08900	LOC_Os12g19180
			LOC_Os01g62670	LOC_Os12g05060
			LOC_Os10g01060	LOC_Os06g48930
			LOC_Os01g48874	LOC_Os05g47790
			LOC_Os08g42580	LOC_Os06g05520
			LOC_Os03g18150	LOC_Os04g57530
			LOC_Os08g33670	LOC_Os05g07980
			LOC_Os12g24650	LOC_Os03g57840
			LOC_Os10g33130	LOC_Os06g02019
			LOC_Os01g72000	LOC_Os03g44530
			LOC_Os02g47350	LOC_Os03g08450
			LOC_Os02g55890	LOC_Os10g11340
			LOC_Os05g43640	LOC_Os05g49610
			LOC_Os04g58580	LOC_Os09g36250
			LOC_Os01g73005	LOC_Os02g02690
			LOC_Os04g40310	LOC_Os05g39990
			LOC_Os11g28300	LOC_Os04g14654
			LOC_Os06g48620	LOC_Os01g48370
			LOC_Os01g52864	LOC_Os01g37130
			LOC_Os01g01790	LOC_Os02g12794
			LOC_Os10g25360	LOC_Os02g50630
			LOC_Os03g51000	LOC_Os04g53700
			LOC_Os01g55799	LOC_Os11g10130
			LOC_Os07g10190	LOC_Os11g34390
			LOC_Os01g56550	LOC_Os06g41360
			LOC_Os05g39240	LOC_Os05g42270
			LOC_Os06g33970	LOC_Os06g11760
			LOC_Os03g04110	LOC_Os05g36050
			LOC_Os01g21420	LOC_Os05g42300
			LOC_Os05g02500	LOC_Os07g12140
			LOC_Os07g49300	LOC_Os06g18670
			LOC_Os06g40080	LOC_Os09g34930
			LOC_Os12g15590	LOC_Os12g44310
			LOC_Os09g16760	LOC_Os09g32760
			LOC_Os08g10550	LOC_Os06g04440
			LOC_Os08g32960	LOC_Os01g62360
			LOC_Os10g35060	LOC_Os11g47730
			LOC_Os04g33480	LOC_Os08g38320
			LOC_Os08g05550	LOC_Os02g56320
			LOC_Os06g50220	LOC_Os02g07680
			LOC_Os09g00999	LOC_Os06g14810
			LOC_Os03g16500	LOC_Os04g28820
			LOC_Os03g24380	LOC_Os07g37350
			LOC_Os03g13100	LOC_Os04g51630
			LOC_Os02g55560	LOC_Os10g36480
			LOC_Os08g42550	LOC_Os01g03570
			LOC_Os04g57780	LOC_Os02g57070
			LOC_Os03g58890	LOC_Os11g26030
			LOC_Os06g36320	LOC_Os06g34570
			LOC_Os04g25900	LOC_Os01g10480
			LOC_Os02g46473	LOC_Os03g42440
			LOC_Os04g49550	LOC_Os07g36230
			LOC_Os07g29810	LOC_Os02g20844
			LOC_Os09g03630	LOC_Os09g31230
			LOC_Os12g04290	LOC_Os01g05730
			LOC_Os01g49529	LOC_Os09g27060
			LOC_Os03g12370	LOC_Os05g32760
			LOC_Os01g04750	LOC_Os11g06590
			LOC_Os06g44910	LOC_Os09g32050
			LOC_Os08g39970	LOC_Os07g47201
			LOC_Os05g46330	LOC_Os02g48130
			LOC_Os01g40190	LOC_Os01g10050
			LOC_Os06g02470	LOC_Os10g07450
			LOC_Os03g25480	LOC_Os01g31890
			LOC_Os06g04210	LOC_Os01g53790
			LOC_Os01g33784	LOC_Os09g21802
			LOC_Os11g19790	LOC_Os09g36530
			LOC_Os04g57020	LOC_Os05g23393
			LOC_Os01g71670	LOC_Os04g12080
			LOC_Os03g05390	LOC_Os03g13170
			LOC_Os04g44550	LOC_Os01g71590
			LOC_Os05g38264	LOC_Os10g40614
			LOC_Os08g44590	LOC_Os01g53280
			LOC_Os01g03390	LOC_Os12g04480
			LOC_Os06g13680	LOC_Os03g01970
			LOC_Os05g47470	LOC_Os07g02760
			LOC_Os06g37550	LOC_Os05g23450
			LOC_Os03g08110	LOC_Os07g41740
			LOC_Os03g50050	LOC_Os11g11340
			LOC_Os07g12730	LOC_Os12g29580
			LOC_Os10g37500	LOC_Os01g50700
			LOC_Os07g49200	LOC_Os03g50520
			LOC_Os04g42670	LOC_Os09g13740
			LOC_Os04g59140	LOC_Os01g09410
			LOC_Os01g03160	LOC_Os12g02520
			LOC_Os10g22570	LOC_Os08g07480
			LOC_Os01g51370	LOC_Os05g40320
			LOC_Os01g68500	LOC_Os06g14280
			LOC_Os02g03020	LOC_Os07g11490
			LOC_Os09g26160	LOC_Os11g07280
			LOC_Os02g16490	LOC_Os05g28720
			LOC_Os05g46220	LOC_Os11g02369
			LOC_Os11g35425	LOC_Os08g34790
			LOC_Os12g38490	LOC_Os04g25410
			LOC_Os03g03410	LOC_Os10g34230
			LOC_Os07g42760	LOC_Os03g47190
			LOC_Os04g45370	LOC_Os10g03600
			LOC_Os05g10480	LOC_Os04g49950
			LOC_Os03g48060	LOC_Os06g08280
			LOC_Os10g03850	LOC_Os04g48790
			LOC_Os07g38480	LOC_Os03g01160
			LOC_Os03g21419	LOC_Os12g05740
			LOC_Os01g56930	LOC_Os07g42750
			LOC_Os10g19050	LOC_Os05g42330
			LOC_Os11g42960	LOC_Os01g56810
			LOC_Os07g43380	LOC_Os04g52200
			LOC_Os01g50420	LOC_Os03g62720
			LOC_Os01g41040	LOC_Os09g39180
			LOC_Os01g59930	LOC_Os11g07870
			LOC_Os01g71200	LOC_Os04g46350
			LOC_Os03g40650	LOC_Os06g22560
			LOC_Os01g51010	LOC_Os12g31470
			LOC_Os01g14932	LOC_Os11g02450
			LOC_Os01g04110	LOC_Os02g08310
			LOC_Os01g58140	LOC_Os04g46600
			LOC_Os05g01290	LOC_Os04g39140
			LOC_Os08g08840	LOC_Os02g49360
			LOC_Os04g49110	LOC_Os02g53384
			LOC_Os06g08850	LOC_Os07g09340
			LOC_Os09g04160	LOC_Os12g07720
			LOC_Os10g04580	LOC_Os01g47820
			LOC_Os07g35700	LOC_Os04g50740
			LOC_Os03g13060	LOC_Os03g58410
			LOC_Os01g58890	LOC_Os03g15033
			LOC_Os02g42440	LOC_Os02g54560
			LOC_Os10g34930	LOC_Os07g33340
			LOC_Os06g09960	LOC_Os08g36220
			LOC_Os01g26020	LOC_Os02g51390
			LOC_Os05g23320	LOC_Os05g04820
			LOC_Os01g11580	LOC_Os07g46840
			LOC_Os07g42834	LOC_Os06g42630
			LOC_Os08g07970	LOC_Os11g34130
			LOC_Os06g32960	LOC_Os10g35290
			LOC_Os06g13160	LOC_Os12g38200
			LOC_Os02g11980	LOC_Os02g58460
			LOC_Os07g28880	LOC_Os07g07490
			LOC_Os03g37010	LOC_Os06g37440
			LOC_Os05g50730	LOC_Os02g29960
			LOC_Os01g65700	LOC_Os06g04470
			LOC_Os04g49160	LOC_Os02g07190
			LOC_Os12g36240	LOC_Os03g21040
			LOC_Os03g51990	LOC_Os06g49440
			LOC_Os10g42196	LOC_Os08g25900
			LOC_Os01g02900	LOC_Os07g26900
			LOC_Os11g47160	LOC_Os10g42940
			LOC_Os10g22860	LOC_Os07g48700
			LOC_Os05g47650	LOC_Os10g43050
			LOC_Os02g43290	LOC_Os12g42130
			LOC_Os04g53930	LOC_Os12g06270
			LOC_Os12g03720	LOC_Os01g74120
			LOC_Os07g31280	LOC_Os02g54090
			LOC_Os05g50180	LOC_Os05g35240
			LOC_Os04g25400	LOC_Os06g09130
			LOC_Os05g06720	LOC_Os01g53160
			LOC_Os02g21970	LOC_Os01g71114
			LOC_Os08g15050	LOC_Os01g73900
			LOC_Os03g17310	LOC_Os11g16470
			LOC_Os03g04190	LOC_Os03g38050
			LOC_Os04g24600	LOC_Os08g32370
			LOC_Os12g13640	LOC_Os04g52100
			LOC_Os02g35144	LOC_Os09g15810
			LOC_Os06g04240	LOC_Os06g33170
			LOC_Os10g10360	LOC_Os10g31520
			LOC_Os05g08810	LOC_Os04g39670
			LOC_Os05g04700	LOC_Os09g36090
			LOC_Os02g46220	LOC_Os08g12840
			LOC_Os03g04610	LOC_Os12g04260
			LOC_Os04g47550	LOC_Os05g28200
			LOC_Os06g30930	LOC_Os12g19590
			LOC_Os02g46962	LOC_Os10g31930
			LOC_Os01g16140	LOC_Os03g18350
			LOC_Os12g01740	LOC_Os03g07100
			LOC_Os07g43360	LOC_Os02g33460
			LOC_Os05g34680	LOC_Os09g12300
			LOC_Os09g26300	LOC_Os09g19650
			LOC_Os12g34802	LOC_Os01g03750
			LOC_Os12g43930	LOC_Os01g04630
			LOC_Os12g34108	LOC_Os04g39160
			LOC_Os01g08890	LOC_Os06g21330
			LOC_Os03g21400	LOC_Os03g37970
			LOC_Os03g56630	LOC_Os01g03680
			LOC_Os05g06980	LOC_Os03g49510
			LOC_Os04g56646	LOC_Os01g01570
			LOC_Os05g13370	LOC_Os02g32570
			LOC_Os12g37570	LOC_Os07g40760
			LOC_Os08g42050	LOC_Os01g09310
			LOC_Os03g53860	LOC_Os02g02424
			LOC_Os05g01110	LOC_Os07g48370
			LOC_Os03g51880	LOC_Os01g66350
			LOC_Os04g51050	LOC_Os02g07030
			LOC_Os10g20470	LOC_Os08g02390
			LOC_Os05g38400	LOC_Os03g01600
			LOC_Os03g64170	LOC_Os03g21740
			LOC_Os01g69900	LOC_Os07g47194
			LOC_Os01g42870	LOC_Os10g33370
			LOC_Os01g26130	LOC_Os09g37580
			LOC_Os06g49430	LOC_Os06g30820
			LOC_Os01g54860	LOC_Os02g02020
			LOC_Os02g43820	LOC_Os02g05900
			LOC_Os05g07300	LOC_Os03g30890
			LOC_Os01g43360	LOC_Os03g61019
			LOC_Os02g28110	LOC_Os02g52140
			LOC_Os11g43390	LOC_Os06g29490
			LOC_Os07g42370	LOC_Os01g07960
			LOC_Os02g54600	LOC_Os07g33650
			LOC_Os01g10450	LOC_Os03g04260
			LOC_Os06g11450	LOC_Os05g05580
			LOC_Os11g47170	LOC_Os06g27860
			LOC_Os03g51080	LOC_Os04g39489
			LOC_Os05g43650	LOC_Os09g35970
			LOC_Os03g58060	LOC_Os08g14450
			LOC_Os04g57150	LOC_Os08g19650
			LOC_Os04g22860	LOC_Os01g73460
			LOC_Os05g46280	LOC_Os02g41610
			LOC_Os03g31230	LOC_Os07g46540
			LOC_Os11g19100	LOC_Os08g38610
			LOC_Os01g56750	LOC_Os08g37040
			LOC_Os06g05020	LOC_Os02g06760
			LOC_Os02g10900	LOC_Os01g42510
			LOC_Os04g12730	LOC_Os08g39980
			LOC_Os11g36430	LOC_Os01g71256
			LOC_Os09g27660	LOC_Os12g32450
			LOC_Os02g28040	LOC_Os12g42180
			LOC_Os06g12450	LOC_Os12g19381
			LOC_Os01g43750	LOC_Os02g32440
			LOC_Os10g39220	LOC_Os10g35940
			LOC_Os04g51500	LOC_Os01g71330
			LOC_Os03g51710	LOC_Os01g09305
			LOC_Os09g38840	LOC_Os01g37090
			LOC_Os05g13580	LOC_Os02g17780
			LOC_Os11g05494	LOC_Os01g62230
			LOC_Os11g01610	LOC_Os01g41640
			LOC_Os09g35760	LOC_Os04g33260
			LOC_Os05g33220	LOC_Os05g46920
			LOC_Os09g25770	LOC_Os02g02360
			LOC_Os01g53810	LOC_Os04g41000
			LOC_Os02g57610	LOC_Os04g35090
			LOC_Os09g24650	LOC_Os06g07210
			LOC_Os11g29870	LOC_Os11g05290
			LOC_Os10g40950	LOC_Os01g47400
			LOC_Os09g15330	LOC_Os03g39960
			LOC_Os10g03830	LOC_Os01g52560
			LOC_Os06g27650	LOC_Os12g06910
			LOC_Os01g69830	LOC_Os09g29360
			LOC_Os06g19300	LOC_Os01g01115
			LOC_Os01g18670	LOC_Os01g66730
			LOC_Os08g39210	LOC_Os05g03610
			LOC_Os08g01080	LOC_Os07g48780
			LOC_Os02g42890	LOC_Os08g23430
			LOC_Os03g45390	LOC_Os12g13340
			LOC_Os01g24500	LOC_Os01g64820
			LOC_Os11g41140	LOC_Os08g33800
			LOC_Os01g02150	LOC_Os07g23660
			LOC_Os10g40740	LOC_Os04g59320
			LOC_Os03g61120	LOC_Os01g66500
			LOC_Os02g46650	LOC_Os10g26560
			LOC_Os05g18730	LOC_Os11g36830
			LOC_Os06g05120	LOC_Os05g45490
			LOC_Os02g05870	LOC_Os03g61040
			LOC_Os11g02070	LOC_Os02g05500
			LOC_Os10g14170	LOC_Os01g01120
			LOC_Os03g25070	LOC_Os05g38150
			LOC_Os02g06725	LOC_Os03g05220
			LOC_Os03g52340	LOC_Os07g47280
			LOC_Os08g29854	LOC_Os03g06510
			LOC_Os01g54550	LOC_Os12g13280
			LOC_Os04g35070	LOC_Os12g35490
			LOC_Os03g08230	LOC_Os10g43075
			LOC_Os01g50370	LOC_Os08g41720
			LOC_Os09g35680	LOC_Os01g48300
			LOC_Os11g35710	LOC_Os03g52090
			LOC_Os03g15380	LOC_Os01g37590
			LOC_Os02g30230	LOC_Os06g10660
			LOC_Os05g07820	LOC_Os01g53560
			LOC_Os03g42810	LOC_Os11g09690
			LOC_Os06g08860	LOC_Os07g46770
			LOC_Os11g42370	LOC_Os09g29430
			LOC_Os02g21080	LOC_Os04g02850
			LOC_Os09g26900	LOC_Os07g10820
			LOC_Os03g62240	LOC_Os05g41800
			LOC_Os02g46860	LOC_Os09g09470
			LOC_Os11g08050	LOC_Os12g42430
			LOC_Os06g37660	LOC_Os12g39380
			LOC_Os08g37500	LOC_Os07g32660
			LOC_Os08g31840	LOC_Os07g03260
			LOC_Os09g16510	LOC_Os06g46475
			LOC_Os05g06470	LOC_Os06g50910
			LOC_Os02g44990	LOC_Os11g42060
			LOC_Os01g56100	LOC_Os03g08960
			LOC_Os03g15770	LOC_Os01g11960
			LOC_Os05g49100	LOC_Os05g01230
			LOC_Os05g25070	LOC_Os03g47800
			LOC_Os05g49700	LOC_Os03g21964
			LOC_Os09g31040	LOC_Os09g28890
			LOC_Os06g29120	LOC_Os01g03490
			LOC_Os11g43180	LOC_Os01g08580
			LOC_Os08g35930	LOC_Os05g06490
			LOC_Os06g15370	LOC_Os05g50850
			LOC_Os05g10620	LOC_Os03g14530
[truncated: 5,921 more rows]

## Sheet: Table S6
Table S6. Gene ontology (GO) analysis of 787 common down-regulated DGEs from ovaries of WT_vs_rh52a-m2 at meiosis and functional megaspore stages.
GO term	Ontology	Description	Number in input list	Number in BG/Ref	p-value	FDR
GO:0007018	Biological process	microtubule-based movement	20	63	2.6e-16	2.1e-13
GO:0007017	Biological process	microtubule-based process	20	79	1e-14	4.1e-12
GO:0071103	Biological process	DNA conformation change	17	82	1.6e-11	4.4e-09
GO:0034622	Biological process	cellular macromolecular complex assembly	19	121	7.5e-11	1.5e-08
GO:0034728	Biological process	nucleosome organization	15	70	1.7e-10	1.7e-08
GO:0065004	Biological process	protein-DNA complex assembly	15	70	1.7e-10	1.7e-08
GO:0031497	Biological process	chromatin assembly	15	70	1.7e-10	1.7e-08
GO:0006334	Biological process	nucleosome assembly	15	70	1.7e-10	1.7e-08
GO:0006323	Biological process	DNA packaging	15	71	2e-10	1.8e-08
GO:0034621	Biological process	cellular macromolecular complex subunit organization	19	142	8.6e-10	6.9e-08
GO:0065003	Biological process	macromolecular complex assembly	19	169	1.2e-08	8.4e-07
GO:0022607	Biological process	cellular component assembly	19	172	1.5e-08	1e-06
GO:0006261	Biological process	DNA-dependent DNA replication	8	17	2.2e-08	1.3e-06
GO:0044085	Biological process	cellular component biogenesis	22	239	2.4e-08	1.3e-06
GO:0043933	Biological process	macromolecular complex subunit organization	19	190	6.5e-08	3.4e-06
GO:0006270	Biological process	DNA replication initiation	6	8	1.8e-07	9.1e-06
GO:0065007	Biological process	biological regulation	80	2125	2.8e-07	1.3e-05
GO:0050789	Biological process	regulation of biological process	74	2027	2.5e-06	0.00011
GO:0050794	Biological process	regulation of cellular process	72	1955	2.6e-06	0.00011
GO:0005975	Biological process	carbohydrate metabolic process	37	833	2.3e-05	0.00093
GO:0006629	Biological process	lipid metabolic process	27	528	3.2e-05	0.0012
GO:0051171	Biological process	regulation of nitrogen compound metabolic process	56	1520	3.8e-05	0.0013
GO:0019219	Biological process	regulation of nucleobase, nucleoside, nucleotide and nucleic acid metabolic process	56	1520	3.8e-05	0.0013
GO:0019222	Biological process	regulation of metabolic process	59	1664	6.5e-05	0.0021
GO:0006631	Biological process	fatty acid metabolic process	10	97	6.8e-05	0.0021
GO:0031323	Biological process	regulation of cellular metabolic process	57	1593	6.9e-05	0.0021
GO:0060255	Biological process	regulation of macromolecule metabolic process	58	1640	8e-05	0.0021
GO:0009889	Biological process	regulation of biosynthetic process	56	1564	7.9e-05	0.0021
GO:0010556	Biological process	regulation of macromolecule biosynthetic process	56	1564	7.9e-05	0.0021
GO:0031326	Biological process	regulation of cellular biosynthetic process	56	1564	7.9e-05	0.0021
GO:0010468	Biological process	regulation of gene expression	56	1577	9.7e-05	0.0025
GO:0045449	Biological process	regulation of transcription	54	1513	0.00012	0.0029
GO:0080090	Biological process	regulation of primary metabolic process	56	1626	0.00021	0.005
GO:0032787	Biological process	monocarboxylic acid metabolic process	10	130	0.00061	0.014
GO:0008610	Biological process	lipid biosynthetic process	12	180	0.00061	0.014
GO:0006350	Biological process	transcription	54	1629	0.00065	0.014
GO:0044281	Biological process	small molecule metabolic process	37	1034	0.0013	0.029
GO:0044255	Biological process	cellular lipid metabolic process	13	229	0.0015	0.031
GO:0010876	Biological process	lipid localization	8	103	0.002	0.04
GO:0006869	Biological process	lipid transport	8	103	0.002	0.04
GO:0006633	Biological process	fatty acid biosynthetic process	7	81	0.0022	0.042
GO:0006355	Biological process	regulation of transcription, DNA-dependent	28	737	0.0022	0.043
GO:0051252	Biological process	regulation of RNA metabolic process	28	740	0.0024	0.044
GO:0003777	Molecular function	microtubule motor activity	18	55	5.3e-15	2.5e-12
GO:0003774	Molecular function	motor activity	18	69	1.4e-13	3.4e-11
GO:0016818	Molecular function	hydrolase activity, acting on acid anhydrides, in phosphorus-containing anhydrides	42	759	2.7e-08	3.7e-06
GO:0016817	Molecular function	hydrolase activity, acting on acid anhydrides	42	764	3.2e-08	3.7e-06
GO:0016462	Molecular function	pyrophosphatase activity	40	743	1.2e-07	1.1e-05
GO:0017111	Molecular function	nucleoside-triphosphatase activity	38	726	4.7e-07	3.7e-05
GO:0017076	Molecular function	purine nucleotide binding	112	3456	1.4e-06	7.2e-05
GO:0032555	Molecular function	purine ribonucleotide binding	108	3292	1.3e-06	7.2e-05
GO:0032553	Molecular function	ribonucleotide binding	108	3292	1.3e-06	7.2e-05
GO:0000166	Molecular function	nucleotide binding	122	3874	1.7e-06	7.8e-05
GO:0004553	Molecular function	hydrolase activity, hydrolyzing O-glycosyl compounds	26	424	2.2e-06	9.4e-05
GO:0001882	Molecular function	nucleoside binding	106	3257	2.4e-06	9.4e-05
GO:0030554	Molecular function	adenyl nucleotide binding	105	3247	3.6e-06	0.00011
GO:0001883	Molecular function	purine nucleoside binding	105	3247	3.6e-06	0.00011
GO:0005524	Molecular function	ATP binding	101	3085	3.4e-06	0.00011
GO:0032559	Molecular function	adenyl ribonucleotide binding	101	3087	3.5e-06	0.00011
GO:0016798	Molecular function	hydrolase activity, acting on glycosyl bonds	26	480	1.8e-05	0.0005
GO:0005507	Molecular function	copper ion binding	11	130	0.00015	0.004
GO:0030528	Molecular function	transcription regulator activity	36	987	0.0011	0.028
GO:0043565	Molecular function	sequence-specific DNA binding	20	453	0.0019	0.044
GO:0000786	Cellular component	nucleosome	15	63	4.8e-11	2.9e-09
GO:0032993	Cellular component	protein-DNA complex	15	63	4.8e-11	2.9e-09
GO:0044464	Cellular component	cell part	170	5945	2.9e-06	8.6e-05
GO:0005623	Cellular component	cell	170	5945	2.9e-06	8.6e-05
GO:0030312	Cellular component	external encapsulating structure	8	107	0.0025	0.05
GO:0005618	Cellular component	cell wall	7	82	0.0023	0.05

## Sheet: Table S7
Table S7. Gene ontology (GO) analysis of 594 common up-regulated DGEs from ovaries of WT_vs_rh52a-m2 at meiosis and functional megaspore stages.
GO term	Ontology	Description	Number in input list	Number in BG/Ref	p-value	FDR
GO:0055114	Biological process	oxidation reduction	52	1351	5e-09	3.1e-06
GO:0009607	Biological process	response to biotic stimulus	6	16	8.1e-07	0.00025
GO:0005975	Biological process	carbohydrate metabolic process	32	833	5.7e-06	0.0012
GO:0006006	Biological process	glucose metabolic process	10	109	1.7e-05	0.0026
GO:0080090	Biological process	regulation of primary metabolic process	46	1626	0.00011	0.0042
GO:0006468	Biological process	protein amino acid phosphorylation	45	1570	0.0001	0.0042
GO:0050789	Biological process	regulation of biological process	55	2027	6.8e-05	0.0042
GO:0019318	Biological process	hexose metabolic process	10	133	8.2e-05	0.0042
GO:0050794	Biological process	regulation of cellular process	54	1955	5.1e-05	0.0042
GO:0010556	Biological process	regulation of macromolecule biosynthetic process	45	1564	9.3e-05	0.0042
GO:0043687	Biological process	post-translational protein modification	51	1815	5.5e-05	0.0042
GO:0009889	Biological process	regulation of biosynthetic process	45	1564	9.3e-05	0.0042
GO:0031326	Biological process	regulation of cellular biosynthetic process	45	1564	9.3e-05	0.0042
GO:0045449	Biological process	regulation of transcription	44	1513	8.8e-05	0.0042
GO:0010468	Biological process	regulation of gene expression	45	1577	0.00011	0.0042
GO:0019219	Biological process	regulation of nucleobase, nucleoside, nucleotide and nucleic acid metabolic process	44	1520	9.8e-05	0.0042
GO:0051171	Biological process	regulation of nitrogen compound metabolic process	44	1520	9.8e-05	0.0042
GO:0060255	Biological process	regulation of macromolecule metabolic process	46	1640	0.00014	0.0044
GO:0031323	Biological process	regulation of cellular metabolic process	45	1593	0.00014	0.0044
GO:0006464	Biological process	protein modification process	52	1929	0.00013	0.0044
GO:0016310	Biological process	phosphorylation	47	1695	0.00015	0.0044
GO:0019222	Biological process	regulation of metabolic process	46	1664	0.00019	0.0047
GO:0044282	Biological process	small molecule catabolic process	10	146	0.00017	0.0047
GO:0055085	Biological process	transmembrane transport	25	701	0.00019	0.0047
GO:0006096	Biological process	glycolysis	7	69	0.00018	0.0047
GO:0005996	Biological process	monosaccharide metabolic process	10	150	0.00021	0.005
GO:0065007	Biological process	biological regulation	55	2125	0.00022	0.0052
GO:0043412	Biological process	macromolecule modification	52	1979	0.00024	0.0053
GO:0006796	Biological process	phosphate metabolic process	48	1795	0.00029	0.006
GO:0006793	Biological process	phosphorus metabolic process	48	1795	0.00029	0.006
GO:0016052	Biological process	carbohydrate catabolic process	9	131	0.00035	0.007
GO:0006350	Biological process	transcription	44	1629	0.00042	0.0083
GO:0006066	Biological process	alcohol metabolic process	11	202	0.00052	0.0099
GO:0044281	Biological process	small molecule metabolic process	31	1034	0.00062	0.011
GO:0019320	Biological process	hexose catabolic process	7	88	0.0007	0.012
GO:0006007	Biological process	glucose catabolic process	7	88	0.0007	0.012
GO:0046365	Biological process	monosaccharide catabolic process	7	88	0.0007	0.012
GO:0006855	Biological process	multidrug transport	6	65	0.00082	0.013
GO:0044275	Biological process	cellular carbohydrate catabolic process	7	94	0.001	0.015
GO:0042493	Biological process	response to drug	6	68	0.001	0.015
GO:0015893	Biological process	drug transport	6	68	0.001	0.015
GO:0046164	Biological process	alcohol catabolic process	7	94	0.001	0.015
GO:0050896	Biological process	response to stimulus	30	1026	0.0011	0.016
GO:0044262	Biological process	cellular carbohydrate metabolic process	15	385	0.0016	0.022
GO:0044283	Biological process	small molecule biosynthetic process	13	320	0.0022	0.031
GO:0009308	Biological process	amine metabolic process	14	380	0.0036	0.049
GO:0051704	Biological process	multi-organism process	7	120	0.0037	0.049
GO:0016491	Molecular function	oxidoreductase activity	60	1672	3.6e-09	1.5e-06
GO:0005506	Molecular function	iron ion binding	32	713	2.4e-07	5.1e-05
GO:0009055	Molecular function	electron carrier activity	28	599	6.4e-07	9.2e-05
GO:0020037	Molecular function	heme binding	26	600	6e-06	0.00052
GO:0016301	Molecular function	kinase activity	53	1750	5.2e-06	0.00052
GO:0046906	Molecular function	tetrapyrrole binding	26	608	7.6e-06	0.00054
GO:0004674	Molecular function	protein serine/threonine kinase activity	46	1478	1.2e-05	0.00073
GO:0016773	Molecular function	phosphotransferase activity, alcohol group as acceptor	51	1726	1.5e-05	0.00082
GO:0004497	Molecular function	monooxygenase activity	21	458	2.2e-05	0.001
GO:0030554	Molecular function	adenyl nucleotide binding	80	3247	3.5e-05	0.0014
GO:0001883	Molecular function	purine nucleoside binding	80	3247	3.5e-05	0.0014
GO:0001882	Molecular function	nucleoside binding	80	3257	3.9e-05	0.0014
GO:0051213	Molecular function	dioxygenase activity	6	37	5e-05	0.0016
GO:0004672	Molecular function	protein kinase activity	46	1575	5.5e-05	0.0017
GO:0017076	Molecular function	purine nucleotide binding	82	3456	9.8e-05	0.0028
GO:0016701	Molecular function	oxidoreductase activity, acting on single donors with incorporation of molecular oxygen	6	44	0.00012	0.0032
GO:0032559	Molecular function	adenyl ribonucleotide binding	74	3087	0.00017	0.0043
GO:0000166	Molecular function	nucleotide binding	88	3874	0.00023	0.0048
GO:0004553	Molecular function	hydrolase activity, hydrolyzing O-glycosyl compounds	18	424	0.00021	0.0048
GO:0048037	Molecular function	cofactor binding	21	543	0.00022	0.0048
GO:0005524	Molecular function	ATP binding	73	3085	0.00028	0.0057
GO:0016798	Molecular function	hydrolase activity, acting on glycosyl bonds	19	480	0.00033	0.0063
GO:0022804	Molecular function	active transmembrane transporter activity	15	333	0.00038	0.0071
GO:0032555	Molecular function	purine ribonucleotide binding	76	3292	0.00043	0.0073
GO:0032553	Molecular function	ribonucleotide binding	76	3292	0.00043	0.0073
GO:0005509	Molecular function	calcium ion binding	14	316	0.0007	0.011
GO:0015238	Molecular function	drug transmembrane transporter activity	6	68	0.001	0.016
GO:0050662	Molecular function	coenzyme binding	15	382	0.0015	0.022
GO:0022857	Molecular function	transmembrane transporter activity	21	643	0.0017	0.026
GO:0030528	Molecular function	transcription regulator activity	28	987	0.0025	0.035
GO:0019842	Molecular function	vitamin binding	9	180	0.0029	0.039
GO:0003824	Molecular function	catalytic activity	227	12724	0.0036	0.049

## Sheet: Table S8
Table S8. KEGG pathway enrichment analysis of 787 common down-regulated DGEs from ovaries of WT_vs_rh52a-m2 at meiosis and functional megaspore stages.
ID	KEGG pathway	Gene number
osa01100	Metabolic pathways	68
osa01110	Biosynthesis of secondary metabolites	40
osa00500	Starch and sucrose metabolism	14
osa04814	Motor proteins	13
osa03030	DNA replication	10
osa01200	Carbon metabolism	9
osa00940	Phenylpropanoid biosynthesis	7
osa04075	Plant hormone signal transduction	7
osa00010	Glycolysis / Gluconeogenesis	7
osa01240	Biosynthesis of cofactors	7
osa00620	Pyruvate metabolism	6
osa00520	Amino sugar and nucleotide sugar metabolism	6
osa00051	Fructose and mannose metabolism	5
osa00061	Fatty acid biosynthesis	5
osa01212	Fatty acid metabolism	5
osa01232	Nucleotide metabolism	5
osa00052	Galactose metabolism	4
osa00999	Biosynthesis of various plant secondary metabolitese Including: Crocin biosynthesis, Ginsenoside biosynthesis, Saponin adjuvant biosynthesis, Cannabidiol biosynthesis, Mugineic acid biosynthesis, Pentagalloylglucose biosynthesis, Benzoxazinoid biosynthesis, Gramine biosynthesis, Coumarin biosynthesis, Furanocoumarin biosynthesis, Hordatine biosynthesis, Podophyllotoxin biosynthesis (RefSeq; Inclu…	4
osa00020	Citrate cycle (TCA cycle	4
osa00270	Cysteine and methionine metabolism	4
osa00230	Purine metabolism	4
osa01230	Biosynthesis of amino acids	4
osa00630	Glyoxylate and dicarboxylate metabolism	3
osa00460	Cyanoamino acid metabolism	3
osa04626	Plant-pathogen interaction	3
osa00260	Glycine, serine and threonine metabolism	3
osa03008	Ribosome biogenesis in eukaryotes	3
osa00250	Alanine, aspartate and glutamate metabolism	3
osa00240	Pyrimidine metabolism	3
osa01250	Biosynthesis of nucleotide sugars	3
osa00785	Lipoic acid metabolism	3
osa03440	Homologous recombination	3
osa04016	MAPK signaling pathway - plant	3
osa03430	Mismatch repair	3
osa00561	Glycerolipid metabolism	2
osa03420	Nucleotide excision repair	2
osa00780	Biotin metabolism	2
osa00564	Glycerophospholipid metabolism	2
osa04141	Protein processing in endoplasmic reticulum	2
osa00710	Carbon fixation in photosynthetic organisms	2
osa04145	Phagosome	2
osa00900	Terpenoid backbone biosynthesis	2
osa01040	Biosynthesis of unsaturated fatty acids	2
osa00910	Nitrogen metabolism	2
osa00480	Glutathione metabolism	2
osa04144	Endocytosis	2
osa00640	Propanoate metabolism	2
osa00220	Arginine biosynthesis	2
osa00905	Brassinosteroid biosynthesis	2
osa03410	Base excision repair	1
osa00380	Tryptophan metabolism	1
osa03040	Spliceosome	1
osa00196	Photosynthesis - antenna proteins	1
osa00053	Ascorbate and aldarate metabolism	1
osa03015	mRNA surveillance pathway	1
osa00730	Thiamine metabolism	1
osa00100	Steroid biosynthesis	1
osa00860	Porphyrin metabolism	1
osa00040	Pentose and glucuronate interconversions	1
osa00600	Sphingolipid metabolism	1
osa00130	Ubiquinone and other terpenoid-quinone biosynthesis	1
osa03013	Nucleocytoplasmic transport	1
osa00030	Pentose phosphate pathway	1
osa00906	Carotenoid biosynthesis	1
osa00280	Valine, leucine and isoleucine degradation	1
osa00062	Fatty acid elongation	1
osa03060	Protein export	1
osa04070	Phosphatidylinositol signaling system	1
osa00770	Pantothenate and CoA biosynthesis	1
osa00603	Glycosphingolipid biosynthesis - globo and isoglobo series	1
osa03018	RNA degradation	1
osa00908	Zeatin biosynthesis	1
osa02010	ABC transporters	1
osa00310	Lysine degradation	1
osa00073	Cutin, suberine and wax biosynthesis	1
osa00360	Phenylalanine metabolism	1

## Sheet: Table S9
Table S9. KEGG pathway enrichment analysis of 594 common up-regulated DGEs from ovaries of WT_vs_rh52a-m2 at meiosis and functional megaspore stages.
ID	KEGG pathway	Gene number
osa01100	Metabolic pathways	65
osa01110	Biosynthesis of secondary metabolites	44
osa00010	Glycolysis / Gluconeogenesis	14
osa01200	Carbon metabolism	14
osa00520	Amino sugar and nucleotide sugar metabolism	10
osa01230	Biosynthesis of amino acids	10
osa04626	Plant-pathogen interaction	8
osa00620	Pyruvate metabolism	7
osa00480	Glutathione metabolism	7
osa04016	MAPK signaling pathway - plant	6
osa00592	alpha-Linolenic acid metabolism	6
osa00904	Diterpenoid biosynthesis; Including: Gibberellin biosynthesis	6
osa00710	Carbon fixation in photosynthetic organisms	5
osa00330	Arginine and proline metabolism	5
osa00051	Fructose and mannose metabolism	5
osa00940	Phenylpropanoid biosynthesis	5
osa00270	Cysteine and methionine metabolism	5
osa00030	Pentose phosphate pathway	5
osa04075	Plant hormone signal transduction	4
osa00561	Glycerolipid metabolism	4
osa00910	Nitrogen metabolism	3
osa00999	Biosynthesis of various plant secondary metabolites; Including: Crocin biosynthesis, Ginsenoside biosynthesis, Saponin adjuvant biosynthesis, Cannabidiol biosynthesis, Mugineic acid biosynthesis, Pentagalloylglucose biosynthesis, Benzoxazinoid biosynthesis, Gramine biosynthesis, Coumarin biosynthesis, Furanocoumarin biosynthesis, Hordatine biosynthesis, Podophyllotoxin biosynthesis	3
osa00500	Starch and sucrose metabolism	3
osa00640	Propanoate metabolism	3
osa00071	Fatty acid degradation	3
osa04120	Ubiquitin mediated proteolysis	3
osa00410	beta-Alanine metabolism	3
osa00564	Glycerophospholipid metabolism	3
osa00360	Phenylalanine metabolism	3
osa04146	Peroxisome	2
osa00630	Glyoxylate and dicarboxylate metabolism	2
osa03018	RNA degradation	2
osa01240	Biosynthesis of cofactors	2
osa00195	Photosynthesis	2
osa00460	Cyanoamino acid metabolism	2
osa00380	Tryptophan metabolism	2
osa00052	Galactose metabolism	2
osa00350	Tyrosine metabolism	2
osa00920	Sulfur metabolism	2
osa03083	Polycomb repressive complex	2
osa00230	Purine metabolism	2
osa04141	Protein processing in endoplasmic reticulum	2
osa00965	Betalain biosynthesis	1
osa00340	Histidine metabolism	1
osa00232	Caffeine metabolism	1
osa01040	Biosynthesis of unsaturated fatty acids	1
osa00950	Isoquinoline alkaloid biosynthesis	1
osa00062	Fatty acid elongation	1
osa00770	Pantothenate and CoA biosynthesis	1
osa00944	Flavone and flavonol biosynthesis	1
osa03082	ATP-dependent chromatin remodeling	1
osa00945	Stilbenoid, diarylheptanoid and gingerol biosynthesis	1
osa00790	Folate biosynthesis	1
osa00280	Valine, leucine and isoleucine degradation	1
osa00053	Ascorbate and aldarate metabolism	1
osa00591	Linoleic acid metabolism	1
osa00073	Cutin, suberine and wax biosynthesis	1
osa00960	Tropane, piperidine and pyridine alkaloid biosynthesis	1
osa00860	Porphyrin metabolism	1
osa00040	Pentose and glucuronate interconversions	1
osa02010	ABC transporters	1
osa00941	Flavonoid biosynthesis	1
osa01210	2-Oxocarboxylic acid metabolism	1
osa00906	Carotenoid biosynthesis	1
osa00310	Lysine degradation	1
osa00562	Inositol phosphate metabolism	1
osa00250	Alanine, aspartate and glutamate metabolism	1
osa01212	Fatty acid metabolism	1
osa00260	Glycine, serine and threonine metabolism	1
osa01250	Biosynthesis of nucleotide sugars	1
osa00220	Arginine biosynthesis	1
osa04144	Endocytosis	1
osa00130	Ubiquinone and other terpenoid-quinone biosynthesis	1

## Sheet: Table S10
Table S10. The 17 down-regulated DEGs mapped to ubiquitin degradation pathways in rh52a-m2.
Number	Gene ID	Gene name	Gene annotation	Reference
1	LOC_Os02g46100		RING-H2 finger protein, putative, expressed
2	LOC_Os09g25000		spotted leaf 11, putative, expressed
3	LOC_Os01g57650		ZOS1-12 - C2H2 zinc finger protein, expressed
4	LOC_Os06g06490		U-box domain containing heat shock protein, putative, expressed
5	LOC_Os11g45990		von Willebrand factor type A domain containing protein, putative, expressed
6	LOC_Os09g21740		armadillo/beta-catenin repeat family protein, putative, expressed
7	LOC_Os08g34550		RING-H2 finger protein, putative, expressed
8	LOC_Os03g13010	TUD1	U-box E3 ubiquitin ligase;Taihu Dwarf1	Hu et al. 2013; Liu et al. 2013
9	LOC_Os09g17610		RING finger protein, putative, expressed
10	LOC_Os01g66890		RING finger protein, putative, expressed
11	LOC_Os10g41360		ARABIDILLO-1, putative, expressed
12	LOC_Os11g04330		OsFBK24 - F-box domain and kelch repeat containing protein, expressed
13	LOC_Os08g09390		OsFBX264 - F-box domain containing protein, expressed
14	LOC_Os04g52830	Ctb1	Cold tolerance at booting stage-1	Saito et al., 2010
15	LOC_Os04g13150		OsFBX125 - F-box domain containing protein, expresse
16	LOC_Os03g08850	OsAFB5; OsAFB6	auxin receptor; auxin-signaling F-Box (AFB) gene	He et al. 2018
17	LOC_Os12g40860		Leucine Rich Repeat family protein, expressed

[truncated: 2 more sheets: Table S11, Table S12]
